# Supplementary material for: Mapping genomic regions affecting milk traits in Sarda sheep by using the OvineSNP50 Beadchip and principal components to perform combined linkage and linkage disequilibrium analysis
Source: Genet Sel Evol. 2019 Nov 19;51:65. doi: 10.1186/s12711-019-0508-0 (PMC6862840; doi:10.1186/s12711-019-0508-0)
Supplement: Supplementary file 3 — Additional file 3. Details on the SNP positions that exceed the genome-wide significance threshold of 0.05 for at least one trait. QTL region identifier; OAR Ovis aries autosomes; SNP name and Position (bp) name and position in base pairs of the significant SNP (from the ovine genome assembly v4.0); n. of significant traits number of traits for which the SNP exceeds the genome-wide threshold of 0.05 [−log10(p-value) > 5.69]; -log10(p-value) negative logarithm of the p-value corresponding to the null hypothesis that the effects of principal components that explain 99% of the variability due to the Sarda base gametes (BHS) are zero; MY milk yield; FY fat yield; PY protein yield; FP fat content; PP protein content. [file 12711_2019_508_MOESM3_ESM.xls]

## Sheet: Sheet1
TableS1
							-log10( p-value)
QTL Region	OAR	SNP Name	Position (bp)	n. of significant Traits	MY	FY	PY	FP	PP
1	1	rs422862154	8196224	1	0.78	0.8081	0.9374	6.3887	2.624
2	1	rs399579813	15552353	1	0.3885	0.8243	0.4299	1.8936	5.8641
2	1	rs414745902	16215537	1	1.2039	0.6699	0.9862	3.3163	6.0192
2	1	rs427332817	16259363	1	1.3099	0.6931	1.4922	3.0544	5.887
3	1	rs408914368	31105949	1	0.435	0.2748	0.3588	3.1223	5.7812
3	1	rs430403925	31124910	1	0.6872	0.4085	0.4603	3.26	6.2338
3	1	rs426242103	32146844	1	3.0795	1.6459	1.611	1.8314	6.7341
3	1	rs406128632	32239255	1	3.5909	1.7323	2.047	4.1786	6.6802
3	1	rs399721374	32279246	1	3.4437	1.6367	1.8473	4.4224	7.5297
3	1	rs423048806	32321739	1	3.4928	1.6408	1.7249	5.2999	8.4188
3	1	rs413613953	32365838	1	3.5049	1.9529	1.4763	3.9903	8.2202
3	1	rs430346034	32406683	1	3.1778	1.4055	1.4177	4.362	8.0391
3	1	rs424971559	32493994	1	3.1513	1.4669	1.8114	3.9684	6.0808
3	1	rs403303324	32531968	1	2.2491	0.9912	1.2906	3.6261	5.901
3	1	rs414600677	32568037	1	2.4521	1.1375	1.1835	2.4079	5.7936
3	1	rs415943710	32748673	1	2.373	0.9588	1.4158	3.4155	6.0067
3	1	rs426911485	32810241	1	2.7115	0.8278	1.5984	3.9927	7.3568
3	1	rs409764632	32957068	1	1.901	0.5537	0.8878	4.7009	6.655
3	1	rs421337469	33009063	1	1.6601	0.5678	0.7939	3.2079	6.365
3	1	rs428605452	33071812	1	1.6097	0.4423	0.7581	4.4148	6.4773
3	1	rs404360510	33998354	1	0.8632	0.1404	0.4924	5.8469	1.9283
3	1	rs415958872	34007769	1	0.9357	0.2293	0.5189	6.0152	1.9297
3	1	rs423016455	34060646	1	0.4976	0.0167	0.1919	6.8854	1.0933
3	1	rs405559771	34120489	1	1.3276	0.2687	0.8636	6.077	1.5019
3	1	rs421645007	34187419	2	1.5155	0.1135	0.6404	7.1404	6.3494
3	1	rs416876204	34251368	2	1.8087	0.233	1.097	6.9767	7.0389
3	1	rs406951921	34373239	1	2.5053	0.7859	1.8584	6.4098	4.9948
3	1	rs429199042	34636314	1	2.6211	1.0051	1.7973	4.218	6.1623
3	1	rs414573753	35651074	1	0.5564	0.4321	0.5901	4.1414	6.1134
3	1	rs411774260	35774576	1	0.9039	0.4113	0.5776	4.4385	7.4287
3	1	rs415085519	35797974	2	0.5854	0.3344	0.3988	6.4046	7.6676
3	1	rs430321709	35864552	2	0.957	0.5246	0.8106	5.8145	7.5601
3	1	rs409261458	35915818	2	1.1055	0.7033	1.0083	6.7322	6.7734
3	1	rs427604982	36025988	1	0.9255	0.7616	0.6727	5.5657	7.0143
3	1	rs410265974	36117194	1	0.7574	0.5822	0.6453	5.6752	8.306
3	1	rs421898759	36150375	1	0.8589	0.3717	0.5256	4.7286	6.4316
3	1	rs416727939	36252750	1	0.509	0.2795	0.3038	5.2186	7.4498
3	1	rs413681844	36318994	1	0.4985	0.2497	0.3063	4.5329	6.0704
3	1	rs159699319	36333922	1	0.3546	0.2798	0.2907	4.4137	6.0152
3	1	rs419335703	36386553	1	0.3598	0.3252	0.2689	4.3176	5.959
3	1	rs429998474	36467222	1	0.4349	0.4036	0.4727	3.7019	6.3556
3	1	rs401264468	36722721	1	0.4467	0.2741	0.4364	5.4866	6.447
3	1	rs412815942	36755524	1	0.7321	0.4259	0.5578	5.0923	6.291
3	1	rs403909671	36942535	1	0.6653	0.8353	0.468	5.862	3.9387
3	1	rs410824613	37214590	1	0.5428	0.404	0.3245	6.0764	3.872
3	1	rs415202486	37245504	1	0.7945	0.3109	0.3826	5.8268	4.511
3	1	rs413949082	37866960	1	0.5673	0.2086	0.2217	6.3374	4.4597
3	1	rs411093946	37966016	1	0.8508	0.1481	0.4815	6.0819	5.1677
3	1	rs426508225	37973468	1	0.9322	0.2291	0.5517	6.5953	5.5329
3	1	rs414657478	38202587	2	1.1646	0.2087	0.6284	7.3408	7.5354
3	1	rs430123202	38213248	2	0.9524	0.1282	0.5815	6.1991	7.1288
3	1	rs408370130	38230776	2	0.9734	0.1836	0.579	5.7942	8.4867
3	1	rs419662384	38253696	2	1.2509	0.2685	0.8154	6.2964	6.9957
3	1	rs398207815	38279183	2	1.2933	0.1405	0.6484	6.5565	7.7158
3	1	rs409774868	38382847	2	0.8484	0.0639	0.3598	7.6156	7.7037
3	1	rs399459569	38455538	2	1.1637	0.1814	0.5337	9.6781	10.0382
3	1	rs410760307	38500353	2	1.2545	0.1089	0.6255	7.0822	6.1912
3	1	rs426426949	38544901	2	2.1002	0.1873	0.9372	8.2851	7.7279
3	1	rs425911478	38602414	2	2.0866	0.2078	1.237	7.7238	6.9493
3	1	rs409367364	38625598	2	1.9389	0.2086	1.0774	7.507	7.8359
3	1	rs400839048	38670059	2	1.3705	0.2164	0.9719	5.7444	6.42
3	1	rs402574031	38912868	1	0.8303	0.3642	0.6627	8.9659	3.8862
3	1	rs409992037	39738802	1	0.057	0.1228	0.1683	5.6969	3.0208
3	1	rs418566682	39818529	1	0.0172	0.0896	0.0479	6.545	3.4791
3	1	rs425501354	39828714	1	0.0266	0.1223	0.0658	6.6144	2.7534
3	1	rs404055087	39916569	1	0.1577	0.2117	0.1956	6.636	3.3144
3	1	rs427093057	40037585	1	0.3002	0.1826	0.2948	7.0943	3.8313
3	1	rs427785342	40134959	1	0.371	0.1845	0.5394	6.2921	3.7115
3	1	rs422160411	40205615	1	0.5706	0.441	0.6053	5.7014	5.1437
3	1	rs419602955	45207630	1	0.172	0.052	0.0412	2.8119	5.9528
3	1	rs430733031	45254804	1	0.273	0.0619	0.0527	3.1359	5.727
3	1	rs416966637	50991515	1	1.1603	0.1674	0.3051	3.3219	6.4021
3	1	rs411604208	51865291	1	0.7406	0.4819	0.1824	1.888	5.7068
3	1	rs413573397	51891269	1	0.8847	0.5469	0.2629	1.9786	6.2165
3	1	rs422752521	51930463	1	1.2703	1.048	0.4258	2.0705	6.2729
3	1	rs427483117	51963826	1	1.0568	0.7668	0.3909	2.5597	6.9897
3	1	rs423778587	52037153	1	1.9417	1.1064	0.9278	2.9343	6.7156
3	1	rs402622621	52067909	1	0.7191	0.2976	0.1782	2.0577	6.1913
3	1	rs412968205	52157893	1	1.0342	0.424	0.401	2.6342	6.6589
3	1	rs418075758	52300348	1	1.151	0.2438	0.3616	2.5977	6.5126
3	1	rs407296822	53975821	1	1.8535	1.0259	1.3217	2.5093	5.822
3	1	rs422759738	55546650	1	1.3361	0.4163	0.8328	1.7192	7.0801
3	1	rs429704869	55584017	1	0.6783	0.2811	0.4242	2.0716	6.3945
3	1	rs408203732	55621323	1	0.5857	0.1394	0.3334	2.0814	6.909
3	1	rs419830688	55726549	1	1.0424	0.5703	0.6849	1.7735	6.0537
3	1	rs413693562	55803682	1	0.5427	0.3264	0.5187	1.7727	6.5727
3	1	rs420439894	55818962	1	0.474	0.3415	0.4634	1.7423	6.4172
3	1	rs404154505	57375363	1	0.9406	0.5155	0.9711	2.571	6.7407
3	1	rs430734913	57462507	1	0.4648	0.425	0.5996	1.8244	6.4122
3	1	rs409229349	57502041	1	0.5543	0.5049	0.9795	1.0897	5.7792
3	1	rs402703943	63683463	1	1.7604	1.9596	2.572	1.642	5.71
4	1	rs428778345	100945675	1	0.7116	0.7002	0.2613	5.7041	1.4891
4	1	rs422745101	100955713	1	0.8845	0.7122	0.2792	6.1463	1.2128
5	1	rs402912954	136398412	2	6.0125	5.7522	4.9695	1.9856	1.7849
6	1	rs430627165	142081362	1	1.2788	0.8155	1.3397	6.194	0.7934
6	1	rs429732033	144970695	1	3.3857	3.7788	3.5084	6.5213	1.7122
6	1	rs408114333	145006497	1	3.6799	3.7538	3.5696	7.1202	1.8785
6	1	rs415285988	145061773	1	3.96	4.005	3.939	7.9745	2.6268
6	1	rs430586342	145105574	1	3.9028	3.5564	3.8937	7.5692	2.6062
6	1	rs409539660	145165838	1	3.8903	3.6163	4.0817	6.08	1.9759
6	1	rs402637628	145230462	1	3.3386	2.8362	2.9285	7.2368	1.8558
6	1	rs429412767	145270905	1	3.8602	3.5488	3.8022	6.58	1.8593
6	1	rs420890348	145320750	1	3.1019	2.591	3.0669	7.0261	1.8649
6	1	rs399154718	145333892	1	3.1914	2.6742	3.3057	6.5639	2.3098
7	1	rs424147980	168058083	1	0.5562	0.4635	0.309	2.0012	7.3531
7	1	rs399077697	168072027	1	0.5649	0.3997	0.3273	2.1683	7.2787
7	1	rs414463938	168119331	1	0.1542	0.1855	0.0883	2.7669	6.7483
7	1	rs425505503	168126414	1	0.1411	0.1759	0.0828	2.8263	6.978
8	1	rs399702648	206381536	1	2.3293	1.6149	1.3983	5.8881	2.5265
8	1	rs430144352	206796399	1	1.6186	1.1801	0.8226	5.9283	3.1734
9	1	rs399774250	253861438	1	0.8676	0.1142	0.2692	2.428	5.8824
9	1	rs406020889	255799459	1	0.4683	0.4926	0.5504	1.0085	5.833
10	1	rs414018541	258132695	1	0.3941	0.5718	0.2498	3.2063	6.3176
10	1	rs425101779	258183682	1	0.5328	0.7108	0.2927	4.2498	7.2731
10	1	rs403847615	258259353	1	0.5028	0.3601	0.233	5.0772	7.2728
10	1	rs430054518	258339971	1	0.4947	0.3743	0.222	3.8224	6.0642
10	1	rs405022689	258400488	1	0.3033	0.2309	0.1438	2.5761	5.9656
10	1	rs416351281	258427451	1	0.4306	0.3077	0.2608	2.952	5.7797
10	1	rs428010566	258477500	1	0.277	0.4696	0.1723	3.3371	6.9359
10	1	rs406468190	258516561	1	0.0989	0.1445	0.08	3.1068	6.4026
10	1	rs401016249	259931571	1	1.6747	0.8346	1.0167	3.9365	5.956
10	1	rs423803108	260116034	1	1.7304	0.7215	1.0289	3.7685	6.9052
10	1	rs408779474	260190032	1	1.9453	0.7918	1.1002	4.822	5.7207
10	1	rs425293611	260242548	1	1.3482	0.5442	0.7255	4.7369	5.7441
10	1	rs421759219	260271205	1	1.9282	1.0872	1.1145	5.4743	6.5672
10	1	rs418376452	260316822	1	1.7614	1.3067	1.1973	5.1955	5.8988
10	1	rs417753404	260342282	1	1.7433	1.126	1.3959	4.8007	6.7603
10	1	rs426240819	260392981	1	2.1119	1.2208	1.5513	5.3247	6.0841
10	1	rs159492967	260454575	1	2.2422	2.174	2.5544	4.145	8.1401
10	1	rs409695510	260583860	1	2.7831	2.8278	3.1374	5.5757	10.1815
10	1	rs414279832	260624025	1	0.881	0.6506	0.6792	3.9537	5.9335
10	1	rs421076454	260630373	1	2.2881	2.013	1.9873	4.6953	7.0926
10	1	rs424316261	260678755	1	1.5292	1.3108	1.3101	4.9947	7.4713
10	1	rs408181591	260740988	1	0.4197	0.2481	0.2942	5.0911	6.977
10	1	rs399845847	260751520	1	0.4083	0.2649	0.2799	5.2764	6.7535
10	1	rs415918180	260798427	1	0.3864	0.3067	0.3649	5.1623	7.284
10	1	rs425663081	260854934	1	0.2847	0.1427	0.1439	4.7197	10.0379
10	1	rs415734809	260915531	1	1.0831	0.5204	0.53	5.4571	8.6178
10	1	rs406838507	260938735	2	1.3996	0.8279	0.5585	5.8079	11.8877
10	1	rs401451552	261000488	2	2.304	0.8277	0.6322	6.4991	11.9843
10	1	rs426289520	261017812	1	1.6206	0.6008	0.4146	5.0914	12.2
10	1	rs410921682	261042643	1	1.8237	0.7267	0.5656	5.2294	10.0696
10	1	rs417338923	261107546	1	1.6273	0.7477	0.7005	4.241	8.5753
10	1	rs400782272	261198127	1	1.9374	0.6905	0.7799	3.4437	10.4937
10	1	rs408183619	261246015	1	1.696	0.5097	0.5991	3.3896	9.5117
10	1	rs412351952	261253578	1	1.9792	0.9219	0.9146	3.6149	7.5796
10	1	rs400106329	261294390	1	1.8914	0.8775	0.8111	3.5655	7.147
10	1	rs415481546	261330739	1	1.601	0.6266	0.5863	3.3153	6.9138
10	1	rs424635246	261477343	1	1.5334	0.5152	0.7637	2.6871	8.3836
10	1	rs403093973	261509607	1	1.4988	0.5051	0.807	3.0042	6.4421
10	1	rs420999212	261569623	1	2.0821	0.5081	0.5336	3.7021	6.3956
10	1	rs426086407	261684600	1	3.6226	1.0065	1.4645	4.7595	6.1686
10	1	rs418972652	261719341	1	3.1972	1.013	1.5128	3.3055	6.221
10	1	rs423377008	261786555	1	2.311	0.8559	1.1125	2.601	7.4795
10	1	rs412540924	261841961	1	0.7662	0.1519	0.2196	1.7591	6.0486
10	1	rs402738169	261898171	1	1.9124	0.7946	0.4981	4.517	10.5024
10	1	rs417402655	261969402	1	1.0097	0.5466	0.3055	1.6638	6.7057
10	1	rs408099694	262239719	2	2.299	0.9594	1.1464	5.7525	8.1752
10	1	rs406735689	262246565	1	0.429	0.0437	0.1924	1.9087	7.8433
10	1	rs422345787	262298508	1	0.3081	0.0326	0.1158	1.6726	7.0139
10	1	rs429955018	263341417	1	0.6294	0.1528	0.2904	3.0231	6.8555
10	1	rs422157285	263403742	1	0.721	0.0923	0.3023	3.3345	7.935
10	1	rs400946923	263431631	1	1.1973	0.3052	0.5933	5.5719	10.116
10	1	rs423399411	263486893	1	1.0405	0.2801	0.542	4.9162	9.1188
10	1	rs408266872	263526394	1	1.1191	0.5626	0.9434	4.5526	7.8924
10	1	rs406344987	263546696	1	1.0531	0.2419	0.7524	5.4049	10.0164
10	1	rs401567855	263633607	2	1.1613	0.3095	0.823	6.2136	8.0272
10	1	rs427314005	263664109	2	0.9762	0.1293	0.5303	5.7826	6.8193
10	1	rs409659284	263711079	2	0.7176	0.0755	0.3008	5.9815	6.9072
10	1	rs416379467	263746945	2	0.8772	0.0872	0.347	6.6161	6.7846
10	1	rs405623772	263797082	2	0.7704	0.0839	0.2948	6.5094	6.8365
10	1	rs421062804	263893962	1	0.7454	0.158	0.2403	5.654	10.1671
10	1	rs421506469	263925612	2	0.7414	0.1124	0.1942	5.7394	11.6704
10	1	rs410763791	263969370	1	0.8145	0.1422	0.3363	5.6061	11.9359
10	1	rs426826892	264038052	1	0.6388	0.0623	0.2613	4.5455	9.0475
10	1	rs406972382	264164109	1	1.4168	0.3879	0.6776	5.5269	8.35
10	1	rs404029198	264233518	1	1.3042	0.4257	0.7314	4.7989	9.6821
10	1	rs406976435	264286413	1	1.0135	0.3919	0.6915	3.5213	8.837
10	1	rs422419877	264292458	1	0.8384	0.3408	0.5036	3.89	8.8477
10	1	rs159500682	264434241	1	0.8967	0.5588	0.7266	1.8683	6.6793
10	1	rs411975592	264479153	1	0.5647	0.1592	0.2917	1.783	6.488
10	1	rs419308098	264510319	1	0.4467	0.1475	0.2282	1.9506	7.4538
10	1	rs418467464	264627808	1	0.7342	0.5264	0.4989	2.983	7.0884
10	1	rs402181083	264733214	1	0.4049	0.1134	0.3113	2.2449	5.7431
10	1	rs427814024	265185406	1	0.386	0.2905	0.22	3.8263	6.104
10	1	rs413404437	265692872	1	0.1729	0.1853	0.2025	3.9564	6.2878
10	1	rs423907218	265729270	1	0.2138	0.113	0.1134	4.6298	6.5498
10	1	rs402798603	265833898	1	0.6737	0.4784	0.5679	3.8748	7.1169
10	1	rs414310072	266009780	1	0.1297	0.2736	0.1502	4.4324	7.2787
10	1	rs425892158	266042556	1	0.2876	0.1972	0.1934	4.6776	6.1188
10	1	rs404486031	266065299	1	0.2529	0.1717	0.1877	5.6474	7.1756
10	1	rs408391310	266278082	1	0.1694	0.3243	0.1302	4.2632	8.2801
10	1	rs415914335	266307705	1	0.3018	0.2398	0.1562	4.8762	8.2027
10	1	rs401421075	266335481	1	0.3204	0.43	0.2637	5.1244	7.94
10	1	rs412083167	266422008	1	0.4876	0.4438	0.5203	4.5317	6.9899
10	1	rs411640375	266461567	1	0.3155	0.9395	0.4009	4.3228	6.2528
10	1	rs403672197	266628891	1	0.3261	0.4338	0.2944	3.704	6.5467
10	1	rs427336382	266685851	1	0.2647	0.2607	0.2415	3.876	6.4578
10	1	rs428118985	266722330	1	0.1696	0.2575	0.1714	3.9698	6.9955
10	1	rs405420708	266907466	1	0.2956	0.3572	0.2995	5.0372	7.8962
10	1	rs417007329	266964438	1	0.3039	0.7155	0.5417	5.0684	7.2106
10	1	rs400176634	267013847	1	0.5816	0.4885	0.6926	3.9839	7.6298
10	1	rs427594169	267044557	1	0.5008	0.6624	0.5433	5.0071	8.8126
10	1	rs428158222	267055140	1	0.4492	0.5907	0.5338	4.7338	8.6989
10	1	rs159501690	267072009	1	0.3954	0.5971	0.4848	4.9564	9.0216
10	1	rs417947813	267133961	1	0.2966	0.4329	0.4653	4.7738	7.5411
10	1	rs429542429	267176512	1	0.4251	0.6938	0.6258	4.3075	7.1852
10	1	rs407988529	267263402	1	0.5075	0.5947	0.4957	4.2207	7.8655
10	1	rs401791972	267311633	1	0.2621	0.2859	0.3286	4.3823	8.0321
10	1	rs430288876	267367586	1	0.1511	0.2098	0.1957	3.8635	6.8634
10	1	rs408935602	267400293	1	0.0908	0.1391	0.1318	4.0177	6.0256
10	1	rs412346898	269253636	1	0.0519	0.3411	0.0678	5.8886	3.8352
10	1	rs400023563	269282058	1	0.0056	0.0883	0.007	5.9865	3.7768
10	1	rs410378857	275223351	1	0.1444	0.5255	0.4271	4.5436	6.9778
11	2	rs420740052	13354045	1	1.5585	1.6855	1.2819	5.6942	3.7067
12	2	rs420647200	16664236	1	1.3919	1.1451	1.0067	2.5218	6.5472
12	2	rs411898741	22653166	1	2.2387	2.2174	2.1327	1.5447	6.2836
13	2	rs428694232	23982607	1	2.8565	2.2059	2.4901	3.1919	5.7496
13	2	rs406961044	24314918	3	6.408	7.2691	6.5051	2.748	3.2309
13	2	rs410318738	24408681	1	5.8651	5.4593	5.1144	1.4737	2.104
13	2	rs398909453	24461459	3	7.222	6.8409	6.239	2.1925	1.9315
13	2	rs427620691	27232597	1	4.5008	5.7159	5.1842	2.0186	0.4807
14	2	rs420043297	33167538	1	1.3819	0.8598	0.5102	1.2381	5.6991
15	2	rs411713231	65435540	1	2.4715	1.7387	1.3089	2.702	6.3864
15	2	rs408526933	65544814	1	3.0317	2.6746	1.7402	1.333	5.9173
15	2	rs428251930	71395456	1	2.2334	1.0934	1.1916	3.2794	6.5905
15	2	rs406848280	71421266	1	2.3372	0.809	1.3261	3.0246	6.4042
15	2	rs420819810	71770895	2	3.6743	0.8314	1.8307	5.9194	6.3747
16	2	rs409253166	130101078	1	0.8187	0.9147	0.5777	1.7785	6.7235
16	2	rs423503974	130155776	1	0.9549	0.8536	0.66	1.8912	6.2116
16	2	rs159519838	130239598	1	0.7874	1.1818	1.0329	1.4917	5.7548
16	2	rs427028910	130344237	1	0.8	1.0995	0.631	1.9089	6.1645
16	2	rs399330812	131076558	1	1.403	0.5984	0.462	2.2313	5.712
16	2	rs410497657	131096263	1	0.8333	0.2947	0.2542	2.788	6.5521
16	2	rs404690479	131484746	1	1.4209	0.5829	0.7853	1.6172	7.292
16	2	rs415796170	140799637	1	1.1705	0.7597	0.9081	1.0416	6.0329
17	2	rs422327260	204890205	1	2.1407	1.8095	1.6069	1.7894	5.9797
17	2	rs423069662	205408657	1	2.7049	2.148	1.9054	0.5326	5.9387
17	2	rs423832836	205622283	1	0.4536	0.4289	0.3904	0.2724	5.9516
17	2	rs402965845	205677106	1	0.6838	0.6266	0.5478	0.5103	5.7637
17	2	rs403743273	205778653	1	1.2455	0.9699	0.7496	0.4996	5.9415
17	2	rs418395189	206893330	1	2.1296	2.1103	1.5752	1.5319	5.9727
17	2	rs414152533	206903369	1	1.8215	1.824	1.4466	1.2621	5.9181
17	2	rs403823070	206991152	1	1.2316	1.3321	0.7746	0.4641	6.8195
17	2	rs416726262	207042034	1	1.4685	1.3383	0.9215	1.7573	5.7432
17	2	rs428865750	207057305	1	1.6304	1.5844	0.8784	0.6718	6.4826
17	2	rs159563350	207083568	1	1.8286	1.64	0.8756	2.275	7.3485
17	2	rs426137828	207136947	1	1.8991	1.9832	1.0582	0.789	6.1946
17	2	rs407481174	207560318	1	1.7388	1.6718	0.5646	1.1522	6.2752
17	2	rs418747877	207586830	1	1.6277	1.4272	0.5087	0.4162	5.7471
17	2	rs401261998	207620813	1	2.1031	1.4852	0.5424	0.8804	6.9824
17	2	rs408847428	207665506	1	1.9129	1.5122	0.55	0.6448	6.758
17	2	rs419794750	207706216	1	2.1423	2.2416	0.7168	0.564	7.5969
17	2	rs398455383	207758785	1	2.2182	2.1435	0.8487	0.7925	8.0221
17	2	rs425457633	207813956	1	1.7949	1.8071	0.7766	1.4283	9.5126
17	2	rs403115176	207861282	1	1.7711	1.7594	0.7056	1.6731	9.6197
17	2	rs420904163	207875163	1	2.5151	2.7547	1.1546	1.0235	7.8061
17	2	rs399888477	207918356	1	1.8599	1.9577	0.853	1.6353	8.8349
17	2	rs411066942	207969180	1	1.081	1.2	0.3423	1.8058	7.8977
17	2	rs426472508	207983358	1	0.96	0.8923	0.3252	2.0752	7.0485
17	2	rs404865419	208032094	1	1.5131	1.1304	0.5407	1.3543	7.1031
17	2	rs430706599	208057164	1	0.8599	0.6523	0.2109	1.4415	5.7095
17	2	rs193633456	208090988	1	1.3285	0.8697	0.4341	1.8046	6.0487
17	2	rs402211475	208152643	1	1.2082	1.2554	0.5431	1.3588	5.97
17	2	rs428673122	208370603	1	1.0646	0.8111	0.2028	2.2069	7.5333
17	2	rs403495392	208385453	1	1.4346	0.906	0.6067	1.2573	5.9362
17	2	rs414665263	208491129	1	2.6723	1.6761	1.257	2.5172	7.4508
17	2	rs429785891	208524809	1	2.1184	1.8831	0.8866	1.7673	7.8688
17	2	rs159564551	208577881	1	2.7178	2.5893	1.1976	1.7244	8.2595
17	2	rs159564592	208592505	1	2.2839	1.6009	0.8295	1.7003	8.5757
17	2	rs427018408	208610947	1	1.9277	1.4147	0.6073	1.4694	8.4994
17	2	rs409774158	208685202	1	2.8138	2.1945	1.0793	1.5367	7.0065
17	2	rs421009257	208689566	1	2.1772	1.7072	0.6553	1.4288	7.4608
17	2	rs415451683	208808799	1	2.5955	2.3379	0.8169	0.7721	6.4671
17	2	rs422692358	208870869	1	2.4508	2.9086	0.7861	1.1175	6.3781
17	2	rs407083949	208923907	1	2.2185	2.5663	0.717	0.981	6.2158
17	2	rs426829197	208948926	1	2.1842	2.6459	0.7533	0.9529	6.4566
17	2	rs427092805	208996535	1	1.8471	1.9853	0.5072	1.1163	6.8554
17	2	rs429918863	209029815	1	2.1722	2.2369	0.6113	0.8832	6.872
17	2	rs411146590	209064256	1	2.3636	2.6235	0.9715	0.752	5.9225
17	2	rs400733647	209200316	1	2.4566	2.8039	0.7545	1.6512	6.635
17	2	rs411938302	209236674	1	2.7612	3.1064	0.9662	2.1445	6.7554
17	2	rs423305879	209270463	1	2.6467	2.7756	0.9318	1.8708	7.2383
17	2	rs409235634	209394050	1	2.1824	2.0162	0.7599	2.4542	7.1354
17	2	rs406285027	209412708	1	2.4969	1.9738	0.7666	2.5099	8.5086
17	2	rs424590551	209468821	1	2.9274	2.2334	1.0564	2.4548	8.9187
17	2	rs402996646	209519680	1	2.7345	2.183	1.1755	2.1201	7.6037
17	2	rs414687594	209582567	1	1.5124	1.2501	0.4802	1.9412	6.7346
17	2	rs429915485	209647653	1	2.1502	1.3529	0.7514	1.4832	6.4372
17	2	rs404327557	209665906	1	2.0364	1.5673	0.9335	0.6725	6.195
17	2	rs415591563	209713057	1	2.0749	1.7142	0.7868	0.6867	5.8661
17	2	rs409854037	209775617	1	2.1257	2.4149	0.8485	1.0665	5.7848
17	2	rs421089650	209809895	1	1.8406	1.9694	0.6635	1.4842	6.7796
17	2	rs406576264	209840604	1	2.0074	1.8558	0.7374	2.0113	7.2966
17	2	rs429148182	209906787	1	1.6252	1.3126	0.4028	2.2278	7.8908
17	2	rs422449673	209916853	1	1.4074	1.0381	0.3037	2.1886	7.8832
17	2	rs400870726	209943430	1	1.4157	1.1898	0.3324	1.821	7.4879
17	2	rs412119574	210010473	1	1.3724	1.1787	0.3546	0.9701	5.9811
17	2	rs417848036	210061087	1	1.1963	0.9621	0.1908	1.6496	6.5639
17	2	rs419022957	210103949	1	1.9127	1.7239	0.5137	1.4114	6.8705
17	2	rs413409123	210171937	1	1.4937	1.4287	0.3775	1.1748	6.0775
17	2	rs424607179	210260265	1	1.4999	1.5506	0.3503	1.2836	7.4234
17	2	rs398975593	210290420	1	1.6735	1.7713	0.5375	1.7579	6.7404
17	2	rs414253549	210315978	1	1.543	1.5932	0.5076	1.819	6.7155
17	2	rs404526273	210434847	1	2.4224	2.1705	0.7396	1.74	8.1886
17	2	rs422823682	210573921	1	1.7798	1.5345	0.4507	1.5202	6.1439
17	2	rs405276945	210611570	1	1.7461	1.6099	0.5097	1.8296	6.66
17	2	rs399329876	210642986	1	2.1296	1.9077	0.6082	1.4068	6.8852
17	2	rs416983510	210660411	1	1.9879	1.743	0.5374	1.1149	7.1879
17	2	rs428262468	210687537	1	2.1513	1.9135	0.6715	1.4123	7.3268
17	2	rs417762094	210770183	1	1.5397	1.5024	0.4944	1.0595	6.1352
17	2	rs405360374	211304214	1	1.8429	1.1496	0.7276	0.6064	6.587
17	2	rs416551315	211353625	1	1.4879	0.9658	0.6349	0.7442	6.522
17	2	rs423749570	211394321	1	0.9161	0.303	0.2045	0.5936	6.4125
17	2	rs402705097	211425549	1	0.7766	0.3168	0.0776	0.5413	6.2621
17	2	rs418064399	211498095	1	1.2034	0.7322	0.2242	0.315	6.2084
17	2	rs429054803	211528190	1	1.0015	0.5625	0.1277	0.2745	5.8005
17	2	rs409028868	211750667	1	2.788	2.5307	1.2231	0.8197	5.927
17	2	rs410387487	211897986	1	4.0379	4.068	1.6932	1.2975	6.0411
17	2	rs421610416	211922425	1	4.4586	4.3234	1.997	1.7993	6.721
17	2	rs411169412	212001196	1	4.4916	3.5281	1.8184	1.8824	8.3575
17	2	rs418834964	212056439	1	4.7364	3.7667	2.1063	1.4541	7.0478
17	2	rs401419057	212098578	1	4.6158	3.6822	2.0814	1.6675	8.0791
17	2	rs413911499	212248547	1	4.3634	3.7873	2.002	1.6095	8.0027
17	2	rs425223701	212306292	1	4.0566	3.2092	1.6503	1.8197	6.7562
17	2	rs414851459	212358376	1	3.5174	2.5573	1.1381	1.9409	6.5732
17	2	rs430207677	212445194	1	2.9258	2.3165	1.1509	1.6423	8.0694
17	2	rs405024616	212469385	1	3.1211	2.8782	1.5309	1.0701	8.1373
17	2	rs427187908	212553979	1	3.3427	2.4816	1.7869	1.6208	5.8288
17	2	rs409900567	212624261	1	1.8466	1.4229	0.9237	1.1898	5.6912
17	2	rs428594870	212692013	1	1.8763	1.5084	0.8418	2.0213	7.2228
17	2	rs407207641	212742388	1	0.9913	0.9524	0.4334	1.695	6.6633
17	2	rs417667030	212755735	1	1.1655	1.1122	0.7015	1.9832	8.0288
17	2	rs422509900	212799211	1	0.4813	0.7766	0.3113	1.7575	7.6388
17	2	rs400938688	212812602	1	0.297	0.5219	0.1977	1.7397	7.4865
17	2	rs419842571	212877345	1	0.2751	0.6781	0.2704	1.4396	6.8636
17	2	rs398241006	212979795	1	0.3553	0.5019	0.0511	0.9932	7.3776
17	2	rs406765169	213048044	1	0.2501	0.4202	0.1004	0.7731	7.1358
17	2	rs417135315	215012829	1	0.8365	0.797	0.2797	1.6593	7.4872
17	2	rs424438750	215104036	1	0.689	0.5486	0.16	2.1626	6.0514
17	2	rs402766706	215152525	1	0.8115	0.7103	0.2211	1.1066	6.2043
17	2	rs420614075	215412212	1	0.8728	1.0288	0.148	1.731	5.7892
17	2	rs422188870	215503853	1	0.8585	0.8016	0.1226	2.0242	5.7964
17	2	rs411806124	215551305	1	0.3281	0.3865	0.0181	2.399	6.1457
17	2	rs423088810	215600286	1	0.6186	0.6868	0.0767	2.253	6.2311
17	2	rs401524075	215686359	1	0.8237	0.7424	0.0825	1.5659	6.6013
17	2	rs413218304	215714921	1	0.8121	0.5392	0.0234	1.8883	7.1644
17	2	rs401460610	215746959	1	0.8115	0.6612	0.0361	1.7521	7.7634
17	2	rs424395491	215780658	1	0.7521	0.7322	0.0432	1.7479	6.5583
17	2	rs402813743	215818622	1	0.6858	0.8459	0.0564	1.7047	6.4247
17	2	rs399461788	215854127	1	0.4429	0.3784	0.0074	1.3599	6.9058
17	2	rs418014379	215995623	1	0.5135	1.0344	0.0683	1.2702	6.5451
17	2	rs415319474	216033575	1	0.1051	0.1368	0.0022	1.0716	5.7475
17	2	rs419719646	216679633	1	1.2051	1.0321	0.6135	2.7666	7.1584
17	2	rs421014203	216770731	1	0.8571	0.7197	0.3105	1.3958	7.6046
17	2	rs416721150	216802071	1	0.871	0.9579	0.2461	1.7165	5.7544
17	2	rs421791922	218295852	1	1.6915	1.3761	0.6101	3.3171	6.0186
17	2	rs428902317	218306544	1	1.5323	1.3926	0.6145	3.2208	5.8703
17	2	rs411407502	220228580	1	1.3147	0.8074	0.5626	3.4516	5.7053
17	2	rs411961618	220282715	1	1.2301	0.7749	0.6654	3.2112	5.8852
17	2	rs159574926	220339664	1	0.9039	0.5706	0.455	3.8046	6.3512
17	2	rs427810012	220353688	1	1.183	0.5546	0.4937	4.6654	7.4747
17	2	rs405128079	220467581	1	1.3556	0.4921	0.7505	3.507	7.838
17	2	rs159577083	220511536	1	1.5463	0.5842	0.789	3.698	7.1198
17	2	rs408748171	221141989	1	1.066	0.3563	0.5851	5.7772	5.4377
17	2	rs419967987	221233898	1	1.2154	0.6784	0.5116	3.1368	6.0527
17	2	rs421335612	221343526	1	0.6202	0.2888	0.1529	2.6854	5.7331
17	2	rs407871692	223160754	1	0.5556	0.3907	0.253	1.5587	6.1165
17	2	rs419183784	223180849	1	0.8567	0.5378	0.2934	0.9422	6.5494
17	2	rs402183904	223216648	1	0.8635	0.5838	0.4232	0.4119	5.7968
18	3	rs400767835	4262475	1	1.4237	3.2782	2.0483	5.7666	2.0428
19	3	rs399788233	24387748	1	3.4664	3.6586	2.9782	1.8548	6.067
19	3	rs417697983	24432323	1	2.5906	2.678	2.6745	2.1075	6.1679
19	3	rs426591595	24641984	1	1.7472	1.4671	2.3547	1.3712	6.5582
19	3	rs422960374	24797321	1	1.1353	0.9721	1.5075	2.7248	5.9087
19	3	rs409766495	26253202	1	2.9019	1.4064	1.7938	2.0434	5.7011
19	3	rs161975222	32519617	1	1.5398	0.3483	1.1271	6.1641	4.7518
19	3	rs426609160	33073804	1	2.1685	0.4501	1.1924	6.0366	5.364
19	3	rs412886505	51950601	1	3.238	1.8417	2.4952	2.4804	6.0937
19	3	rs421723790	55393943	1	0.5101	0.358	0.5013	1.9385	5.7896
19	3	rs400262748	55409857	1	0.2884	0.1795	0.2839	1.6708	6.1013
19	3	rs407504938	55421546	1	0.1785	0.111	0.1766	1.707	5.7353
19	3	rs413286299	55587720	1	1.1646	0.4749	0.662	1.9592	5.8007
19	3	rs403841358	55783139	1	1.445	0.7822	1.0792	3.2639	6.0491
19	3	rs418719473	57222414	1	1.8641	1.0754	0.8673	2.0777	5.7573
19	3	rs419080276	57544164	1	1.2068	0.789	0.5394	1.6885	5.8034
20	3	rs404818305	75394767	1	1.877	0.7726	1.0776	6.1897	4.0607
20	3	rs409963146	80218838	1	5.7373	4.7237	4.9951	3.555	2.6124
20	3	rs411122329	80398784	2	5.9135	6.2055	5.4982	2.862	1.8364
20	3	rs401544782	80558741	1	5.654	5.6986	5.1806	2.1108	2.5171
20	3	rs418650471	87254939	1	5.5468	2.8106	5.8804	3.4554	2.1991
20	3	rs412076212	87291060	3	5.7905	2.4916	6.2336	5.8704	2.3403
20	3	rs423394642	87342212	2	5.9398	2.4552	6.6346	5.6863	1.8267
20	3	rs406045470	87417399	1	5.6616	2.6156	6.0647	4.5389	1.3934
20	3	rs427039727	87650825	1	4.8613	2.8304	5.6953	3.2993	0.5855
20	3	rs410699478	89054436	1	4.7236	4.7815	6.1065	1.176	1.2031
20	3	rs400748156	89096031	1	4.4398	4.2162	5.7767	2.1853	1.3595
20	3	rs415967657	89234916	1	4.3365	3.1509	5.881	2.152	1.9075
20	3	rs426886786	89305477	1	4.7597	3.1667	6.2255	3.5727	1.7413
20	3	rs422792299	89367739	1	5.2466	3.4185	6.7444	3.715	1.9707
20	3	rs427884301	89530755	1	4.5901	3.0528	6.1073	4.179	0.7793
20	3	rs405334076	90471160	2	5.6924	3.7012	5.9408	4.0523	3.1409
20	3	rs415361741	90504774	2	5.8604	3.5357	5.9122	4.2668	3.3755
20	3	rs430707386	90545013	2	5.9468	3.9268	6.3234	4.127	3.0711
20	3	rs427360520	90830779	2	5.7335	4.512	6.7237	3.2399	4.0561
20	3	rs417152443	92109316	2	2.5541	1.3043	2.8474	5.8147	6.3544
20	3	rs413272593	92373054	1	4.2079	3.0682	3.416	5.709	4.3894
20	3	rs402979168	92508057	1	3.7411	2.698	3.0581	8.9585	4.4772
20	3	rs417859328	92555208	1	3.7595	2.3764	2.9445	6.9218	4.1167
20	3	rs424973901	92603283	1	3.9044	2.964	3.2655	6.7349	4.0571
20	3	rs426472803	92729305	2	5.356	3.5575	4.6354	7.7055	7.3174
20	3	rs408772598	92783902	2	5.1291	3.7192	4.8925	7.7836	7.142
20	3	rs420120592	92839269	2	3.364	3.3893	3.8576	6.4962	5.7253
20	3	rs398612278	92854746	2	4.0651	3.83	4.2894	5.7902	5.8983
20	3	rs413527844	92905835	2	3.7316	3.6508	3.9387	6.4215	5.9256
20	3	rs424825801	93001095	1	2.9664	2.8602	3.3915	6.2328	5.212
20	3	rs399316802	93110534	2	1.4632	1.7402	2.1248	6.41	5.8692
20	3	rs400784947	93122605	2	2.2711	2.609	2.7174	5.9031	5.9072
20	3	rs410600941	93128434	1	1.5697	2.0196	2.1336	4.6138	6.5827
20	3	rs399496256	93373890	1	1.5742	1.6807	1.8475	3.6174	5.7473
20	3	rs426617042	96153397	2	5.6036	5.9083	6.0173	0.9004	2.4329
20	3	rs401943720	96231907	3	6.4669	5.949	6.3776	2.0053	2.3342
20	3	rs405516832	96383377	3	6.6255	6.7107	6.8514	0.9162	2.207
20	3	rs413987985	96584326	1	5.034	5.5981	6.1336	0.8143	1.9006
20	3	rs427239436	96606717	2	5.4	6.443	6.5192	0.1492	1.5549
20	3	rs425525208	96623378	2	4.9711	5.9516	5.7796	0.0654	2.0513
20	3	rs424769130	96886627	2	5.8251	6.0415	5.5743	0.1789	2.7286
20	3	rs406077127	97453526	1	5.6179	5.6278	6.5601	1.1386	1.5441
20	3	rs425758160	98294044	1	3.2422	3.6531	3.6474	6.4599	1.507
20	3	rs407484485	98567244	1	6.4357	4.3544	5.2997	2.6104	2.8252
20	3	rs410054094	98607340	1	6.4435	4.5273	5.3673	2.6647	2.8183
20	3	rs427367395	98669145	2	6.9474	5.2146	5.7441	2.97	3.2221
20	3	rs421267828	98714283	1	6.7008	5.4269	4.9577	2.0886	4.5317
20	3	rs399718582	98760452	3	6.83	6.6503	5.9855	1.4315	4.8557
20	3	rs407304214	98770986	2	7.1283	5.6422	5.6943	2.2768	4.9053
20	3	rs422624333	98824172	2	6.6413	6.1221	5.4559	1.5832	4.6001
20	3	rs401042701	98893486	2	6.0632	5.787	5.0614	1.2597	3.8639
20	3	rs404643988	99255820	1	5.8788	5.3334	5.3214	3.2079	3.2587
20	3	rs419281457	100178263	1	5.3315	5.9546	5.4346	1.4011	2.4651
20	3	rs402726996	110027082	1	1.3191	0.8267	0.8116	3.5372	5.9011
20	3	rs425970975	111873996	1	1.6741	0.8836	1.0076	1.1593	6.6423
20	3	rs428421565	112164752	1	0.5209	0.5851	0.44	0.7968	5.9566
20	3	rs411832366	113504321	1	1.2368	0.7496	0.6821	2.0552	5.8962
20	3	rs401750943	118670411	1	1.6665	1.2305	1.2554	1.4416	6.0736
20	3	rs420600525	118783784	1	1.752	1.71	1.6514	1.1736	6.4753
20	3	rs399048498	118816611	1	1.3734	1.1459	1.2281	1.7323	6.0616
20	3	rs414312601	118864413	1	1.1469	1.4015	1.2533	1.2545	5.8988
20	3	rs421456394	118890741	1	1.4662	1.6198	1.1036	1.6777	5.7376
20	3	rs417995525	119370074	1	0.7083	0.9793	1.2321	1.1691	6.3267
21	3	rs411522332	133837462	1	2.4273	0.7376	2.7565	5.8569	3.3873
21	3	rs420352670	133877669	1	3.0464	1.1948	3.2322	6.2982	3.5178
21	3	rs405439605	133900344	1	1.1105	0.2462	1.3635	7.5381	2.332
21	3	rs159836301	133929835	1	1.237	0.2704	1.5096	6.6572	3.5363
21	3	rs398310082	133989574	1	1.278	0.2753	1.8856	6.4925	3.4087
21	3	rs424466403	134006222	1	1.5362	0.2655	1.9647	6.2001	3.24
21	3	rs423652816	134218858	1	3.6106	1.6395	3.7789	6.1672	3.096
21	3	rs409931595	134253125	1	3.1756	1.6017	3.2148	6.0789	4.5501
21	3	rs406681426	134283479	1	3.4011	1.8995	4.0619	7.1189	3.4448
21	3	rs406222554	134307031	1	3.5564	1.7435	4.0485	6.6821	3.1689
21	3	rs419496265	134354373	1	3.7185	1.8498	4.2115	7.2676	3.445
21	3	rs413455549	134408173	1	3.5864	1.975	3.6855	5.9919	3.4126
21	3	rs399848573	134500337	1	3.5059	1.298	4.7182	5.7853	2.9769
21	3	rs411377305	134512583	1	3.476	1.0872	4.6584	6.7562	3.7514
21	3	rs424235017	134545832	1	3.0511	0.9553	4.3763	6.6817	4.0594
21	3	rs161813189	134638956	1	3.6055	1.6416	4.4259	6.609	3.8314
21	3	rs429592546	134904570	1	3.0166	1.3499	3.2589	5.5132	6.4958
21	3	rs404008226	134910638	1	2.8406	1.3149	3.1536	5.4293	6.6036
21	3	rs427213961	135043492	1	2.6211	1.9914	2.8107	5.0397	7.6827
21	3	rs409795287	135143286	2	2.4199	1.6309	2.5346	6.0853	6.6954
21	3	rs421185394	135182967	1	4.1775	2.6511	4.3816	5.1279	7.5712
21	3	rs423280160	135238015	2	4.4877	2.365	3.8224	8.2304	7.4133
21	3	rs406363395	135319589	2	4.4275	2.2355	3.5461	7.3844	7.4471
21	3	rs410724661	135420214	2	3.5344	1.3955	3.0259	6.3878	6.3057
21	3	rs403680485	135436782	1	2.2137	0.9468	2.6013	5.1421	6.6082
21	3	rs421795571	135467460	1	2.3706	0.9993	2.664	5.6658	6.8409
21	3	rs400346071	135489220	2	2.5076	1.107	2.4338	5.9072	7.2836
21	3	rs417131776	135563183	2	2.4888	1.2286	2.8993	5.7856	7.6337
21	3	rs424670540	135914314	1	1.2242	0.5013	2.0386	4.1015	7.5809
21	3	rs399151778	135970984	1	1.1631	0.4421	2.0172	5.3809	6.2059
21	3	rs420930657	136341082	1	2.008	0.8847	2.818	4.7352	5.7582
21	3	rs415214742	136421419	1	1.9402	0.9523	3.242	4.0629	6.3624
21	3	rs422793600	136433664	1	1.4015	0.6416	3.0166	4.7025	6.0299
21	3	rs416879436	136500143	1	1.2329	0.5012	3.0559	4.4704	6.9672
21	3	rs159843155	136558835	2	1.1469	0.7864	2.9831	5.7439	8.5509
21	3	rs406754283	136607982	2	1.2714	0.6269	2.9122	6.4865	7.2732
21	3	rs406794663	136639295	1	1.4944	0.9445	3.1981	4.3052	9.1096
21	3	rs426096212	136664463	2	1.51	0.816	3.1368	7.419	7.139
21	3	rs424583438	136712156	2	1.1609	0.6914	2.5169	6.4505	8.8174
21	3	rs415655262	136927086	2	1.7995	0.9307	2.5934	6.0528	8.5947
21	3	rs159844683	136989299	2	1.8944	1.0121	2.2253	7.1259	9.1196
21	3	rs161814863	137045573	2	1.5473	0.6402	1.7386	5.8248	9.4992
21	3	rs407496519	137065870	1	1.7606	0.7078	2.3217	5.5242	10.7064
21	3	rs418849399	137121020	2	0.9994	0.2077	0.9582	6.5946	12.7323
21	3	rs401968955	137147746	2	0.9749	0.2881	1.2717	5.713	10.0524
21	3	rs409178314	137186991	2	0.7632	0.1403	0.9219	7.023	13.6961
21	3	rs420551229	137193695	2	1.0806	0.3855	1.3878	7.4703	13.8094
21	3	rs399070200	137217533	2	1.7316	0.6971	1.5546	6.0752	13.9202
21	3	rs414469986	137314088	2	1.6152	0.3345	1.9364	6.7139	14.9451
21	3	rs425275652	137458257	2	2.1601	0.2931	2.4325	6.6744	13.7781
21	3	rs420796995	137520007	2	0.8131	0.2822	1.5714	6.6559	12.0862
21	3	rs399723394	137557292	2	0.6349	0.1919	1.4617	6.1014	11.8955
21	3	rs428061010	137567905	2	2.211	0.3724	2.2097	7.6616	12.9519
21	3	rs411043227	137636390	2	3.0333	1.0176	3.6092	7.334	11.5164
21	3	rs426548884	137722872	2	3.0745	1.2053	3.3821	7.4714	12.3242
21	3	rs423284352	137871337	2	2.7183	1.4247	3.6183	7.5108	9.6697
21	3	rs416827164	137895538	2	3.3261	1.708	4.7243	7.3607	9.8671
21	3	rs424072626	137970317	2	2.1488	1.1602	2.6856	6.2396	8.0256
21	3	rs423532817	138019377	1	2.9287	2.3372	5.039	5.1935	8.592
21	3	rs159846111	138070029	1	1.1731	0.8196	2.5741	5.3883	6.6972
21	3	rs413936247	138077487	1	1.7151	1.2298	2.7323	5.0558	5.959
21	3	rs402617419	138135800	2	1.5249	0.7636	1.8859	5.7577	9.0253
21	3	rs402456023	138263177	1	1.3226	0.6894	1.8771	3.8126	8.0722
21	3	rs418079184	138297088	1	1.8231	1.3937	2.3949	4.6998	8.6416
21	3	rs422182063	138356082	1	1.3457	1.2899	2.3326	4.0033	8.6551
21	3	rs406796342	138393863	1	1.2408	0.9414	1.9725	4.6695	10.087
21	3	rs407409151	138399733	1	1.5626	1.3565	2.5946	4.0434	8.714
21	3	rs409660427	138480120	1	0.9732	0.8334	1.9015	3.6888	10.4205
21	3	rs400658733	138547009	1	0.888	0.8416	2.0394	3.7982	10.3472
21	3	rs414606446	138585464	1	0.5686	0.2321	1.6462	3.5914	8.551
21	3	rs429900617	138604409	1	0.5986	0.3734	2.2803	3.2742	9.7796
21	3	rs408603091	138686190	1	0.4679	0.4231	1.5264	4.4984	9.4689
21	3	rs420471489	138737218	1	0.3449	0.11	1.1797	4.767	8.7391
21	3	rs427637554	138803421	1	0.2229	0.2452	0.9258	5.3437	7.1749
21	3	rs410298351	138817843	1	0.2446	0.2537	1.0954	4.9507	6.8398
21	3	rs421659270	138879713	1	0.8244	0.6273	1.6038	5.6438	7.4504
21	3	rs399670734	138923383	1	0.6267	0.435	1.6776	4.4565	8.3561
21	3	rs410964552	138961282	1	1.0722	0.6507	1.871	4.8028	9.3725
21	3	rs422091301	138993832	1	0.6651	0.3929	1.2425	4.2403	9.8421
21	3	rs400823188	139014302	1	0.41	0.2156	0.9198	5.316	9.8027
21	3	rs412133156	139068696	1	0.6948	0.5478	1.6887	4.0524	7.2311
21	3	rs422864309	139085178	1	1.0108	0.7095	1.4205	5.3085	6.3917
21	3	rs423992613	139117389	1	0.5638	0.4712	0.9148	4.8955	7.7501
21	3	rs402535931	139156479	1	1.301	0.9135	2.129	5.4699	7.2766
21	3	rs413839032	139181155	2	1.2599	0.7637	1.9105	5.7644	6.1053
21	3	rs425270516	139212570	1	1.2665	0.7033	1.7934	5.3905	7.085
21	3	rs427557800	139512638	1	3.0993	2.4222	4.0598	1.7738	5.8305
21	3	rs421320949	139622618	1	2.8606	1.7271	3.7638	2.8409	7.5987
21	3	rs428615496	139640630	1	2.8552	1.791	3.8046	3.1499	7.0668
21	3	rs419412283	139724363	1	2.0377	1.3907	2.5912	3.55	9.0348
21	3	rs159848139	139756808	1	1.0439	0.9199	1.9436	1.2113	8.3672
21	3	rs422275193	139774416	1	0.9475	1.1313	1.7318	1.0521	9.0352
21	3	rs400803165	139817373	1	1.2851	1.6086	2.1928	1.5214	9.1085
21	3	rs412053376	139826087	1	0.7812	1.367	1.6918	1.6286	9.2563
21	3	rs419325157	139865422	1	0.9573	1.1504	1.7289	1.7617	8.7642
21	3	rs398383189	139928076	1	0.8772	0.9877	1.9058	1.7299	7.6587
21	3	rs417394756	139966803	1	0.7837	1.0305	1.8113	1.5539	7.562
21	3	rs413757494	139978971	1	0.9441	1.0867	1.9064	1.6855	6.5195
21	3	rs407886321	140784486	1	1.5815	0.8324	1.4886	3.9833	6.8366
21	3	rs401874418	140871461	1	1.7003	1.0222	1.6343	3.6427	5.9922
21	3	rs409077152	140908776	1	1.2921	0.8737	1.4757	3.6429	5.9478
21	3	rs415506003	140975047	1	0.9207	0.6537	1.0728	4.1898	6.0604
21	3	rs402260981	141073787	1	0.9155	0.694	1.1805	3.7872	6.1541
21	3	rs400672183	141243887	1	1.3394	0.7547	1.3074	7.6636	5.4622
21	3	rs411477032	141301884	2	0.8511	0.6888	0.9703	6.6731	6.6612
21	3	rs422787708	141372420	1	1.2421	1.007	1.1074	4.8534	6.9083
21	3	rs405454935	141396302	1	2.703	1.5786	2.2035	5.0795	6.8189
21	3	rs416708145	141424467	2	1.8296	1.3812	1.4951	5.7255	7.8905
21	3	rs424582836	141446509	2	1.4089	0.5893	1.0555	5.9263	8.5535
21	3	rs403048659	141541704	1	1.2654	1.0907	1.0141	5.4752	9.9767
21	3	rs418516574	141635737	2	0.8195	0.7343	0.4883	5.806	8.7793
21	3	rs429818359	141683899	2	1.7479	1.2803	1.1891	6.2482	9.0873
21	3	rs405636939	141819234	2	1.0681	0.6494	0.816	9.1823	6.5683
21	3	rs415023756	141845876	1	1.0953	0.8946	1.129	7.964	4.5378
21	3	rs430497674	141896930	1	0.8165	0.3749	0.4665	6.1624	4.6789
21	3	rs409006710	141923435	1	1.1039	0.5913	0.5835	7.6574	5.4506
21	3	rs420131894	142008597	1	2.3014	1.6724	1.5849	6.6307	5.55
21	3	rs399396807	142067113	1	1.7287	1.4461	1.304	5.8752	4.7218
21	3	rs422080653	142097987	1	2.1225	1.3706	1.4465	6.0906	4.9861
21	3	rs400592391	142133706	1	2.4435	2.0342	1.8131	6.9316	4.5665
21	3	rs398823757	142238656	1	1.5466	0.5312	0.6692	5.6653	5.8423
21	3	rs422709821	142274629	1	1.509	0.576	0.5917	5.2394	6.2262
21	3	rs401293720	142322497	1	1.5095	0.5677	0.6692	5.1651	6.9045
21	3	rs412597851	142346701	2	1.5016	0.3548	0.6431	5.8616	7.1647
21	3	rs423736358	142389405	2	2.1184	0.5741	0.7826	7.0214	7.8339
21	3	rs402472896	142412529	2	1.9835	0.2974	0.8942	9.2044	7.5821
21	3	rs418178732	142443170	1	1.4764	0.4077	0.8864	7.1834	5.5418
21	3	rs425595301	142476618	1	1.8414	0.417	1.1379	7.1762	5.3123
21	3	rs404147002	142489878	2	2.0928	0.3981	1.1891	8.4815	5.8447
21	3	rs159850901	142567571	1	3.0628	1.3687	2.203	6.2311	4.3487
21	3	rs404873609	142611200	1	2.1412	1.0744	1.3623	8.1093	4.3981
21	3	rs416155277	142665007	1	4.9852	2.5736	3.7686	8.1679	5.0837
21	3	rs427298598	142710943	2	4.6041	1.6712	3.0103	8.5784	5.8224
21	3	rs410123852	142760002	1	3.1186	1.3364	2.4017	7.537	4.6316
21	3	rs422000626	142862611	1	2.5097	0.9338	1.8303	7.3095	5.4327
21	3	rs423334345	142884470	2	2.3311	0.7818	1.5785	7.6055	6.4367
21	3	rs422458441	142930571	2	3.1769	1.1346	2.0476	6.9729	6.815
21	3	rs429240108	143001584	1	2.771	1.1315	2.0902	6.8157	5.4779
21	3	rs419099907	143106791	1	2.5521	1.4064	2.4223	6.4677	4.7899
21	3	rs401157348	143152897	1	2.6737	1.628	2.2429	7.6651	5.5774
21	3	rs412469978	143207654	2	2.2301	1.3314	2.0119	6.6736	5.9495
21	3	rs419772029	143394305	1	1.1696	1.3005	1.0792	4.4347	5.9851
21	3	rs413669777	143483774	1	0.8479	1.2047	0.6626	4.6355	5.88
21	3	rs430197977	144542847	1	3.2242	2.5555	2.5955	2.8527	5.7184
21	3	rs413587788	144760826	1	2.3542	1.7877	2.0276	2.2786	6.1823
22	3	rs430133662	177423943	1	3.6304	1.759	2.0559	5.8776	3.1835
22	3	rs421375808	178837975	1	2.2665	0.6606	1.3852	6.234	2.2402
22	3	rs400143522	178881518	1	2.4455	0.7793	1.5739	6.7208	2.1104
22	3	rs428456765	178912790	1	1.8591	0.5203	1.2046	6.4388	2.5933
22	3	rs409294976	178982426	1	3.5013	1.1842	2.1735	6.0827	2.8424
22	3	rs400309601	179139111	1	3.8835	1.1614	2.1842	6.8225	2.8141
22	3	rs161825382	179367669	1	3.7702	1.1991	2.2918	6.7464	2.8901
23	3	rs418718108	193778541	1	0.7962	0.7324	0.5446	2.0808	5.7652
23	3	rs401346436	193819284	1	1.8439	1.8662	1.7633	3.1261	6.0099
23	3	rs412650028	193860889	1	1.0883	1.5854	0.8345	4.3667	6.0186
23	3	rs419924698	193899315	1	1.0964	1.2893	0.8656	3.3304	5.8471
23	3	rs398945687	193923150	1	0.7726	0.8646	0.665	4.3033	8.1072
23	3	rs414336703	193949647	1	0.5093	0.9075	0.6237	5.088	7.7955
23	3	rs425759731	194127767	1	0.9708	1.6427	0.7401	4.5011	9.4994
23	3	rs410915726	194186506	1	0.4757	0.7588	0.1582	3.4159	6.0784
23	3	rs416193947	194352827	1	0.7994	1.0373	0.8875	3.1175	7.2857
23	3	rs427355452	194408357	1	0.5599	1.0094	0.7509	2.6213	6.3618
23	3	rs402515876	194419857	1	0.4708	0.7313	0.7156	2.2914	5.9225
23	3	rs417758023	194472213	1	0.3451	0.6505	0.5055	2.9361	6.213
23	3	rs429086952	194527854	1	0.3352	0.5578	0.5521	1.7829	5.7546
23	3	rs424044951	194819811	1	1.0063	1.4658	0.8452	3.0671	5.8407
23	3	rs423430668	195034924	1	1.5584	3.3166	2.0237	3.1973	6.5687
23	3	rs417891070	195215136	1	0.7501	2.5587	1.2087	2.2948	6.6133
23	3	rs419508413	195571725	1	0.772	2.0118	0.8177	2.3823	5.7331
23	3	rs421483894	195795694	1	0.1422	1.0554	0.2053	3.1299	7.3097
23	3	rs399987748	195847631	1	0.317	1.7614	0.6787	2.0603	6.1767
23	3	rs415339696	199321502	1	0.1464	0.8152	0.1655	6.6918	4.878
23	3	rs427354388	199479050	1	0.5046	1.0775	0.3402	4.1613	6.0223
23	3	rs410005779	199503264	1	1.1594	2.2178	0.8019	5.1578	5.7516
23	3	rs430258621	199924472	1	0.4282	0.6828	0.3233	1.728	6.472
23	3	rs412547717	200534663	1	1.0315	2.0151	1.1107	2.7455	5.8056
23	3	rs429702020	200586090	1	1.2784	2.6043	1.3806	2.6586	7.6513
23	3	rs409913451	200758596	1	0.7926	2.1456	0.9838	2.9395	6.2226
23	3	rs425829865	201308075	1	1.6527	1.7176	1.9063	2.6167	5.6912
23	3	rs403941272	202683890	1	1.4309	1.6241	1.5158	6.2163	3.3199
23	3	rs415763151	202736261	1	1.3836	1.4197	1.4137	6.0986	4.2168
23	3	rs417933879	202787115	1	1.7702	1.7475	1.5783	5.9885	3.9795
23	3	rs427086379	202814756	1	2.2239	2.2172	1.6941	5.7721	4.3855
23	3	rs424841765	202846266	1	2.2355	2.6573	2.1231	6.2212	4.2252
23	3	rs428191284	203005346	1	1.7689	2.3271	1.6695	5.8151	4.189
23	3	rs406325394	203185357	1	1.6642	2.5681	2.0305	5.7108	4.1213
23	3	rs421526973	203273488	1	1.6591	2.8481	2.0845	6.2156	3.9814
23	3	rs413280647	203400118	1	1.7578	3.8192	2.5623	6.3394	4.171
23	3	rs424715741	203505711	1	1.3686	3.3834	2.0177	6.0678	4.8215
23	3	rs403183935	203641997	1	0.9246	2.4335	1.475	5.8412	2.5027
23	3	rs427951158	209890207	1	0.9961	1.5211	1.1427	2.8465	6.9348
24	4	rs411979759	5908946	1	2.9098	4.3233	3.0968	6.4216	2.2242
24	4	rs422047730	6663924	1	0.5918	0.9533	0.7933	6.4582	3.5786
24	4	rs404116243	6754783	1	0.1858	0.3801	0.2699	6.3716	2.6747
24	4	rs407988242	7049362	1	1.6076	1.4259	1.1372	5.7231	3.6683
24	4	rs404552925	7145800	1	2.1626	1.4959	1.0485	6.1383	5.2866
24	4	rs419135746	7973333	1	2.3555	2.3369	2.2513	1.2803	6.0015
24	4	rs421698843	8212838	1	2.1344	2.3994	1.9881	3.7266	7.5206
24	4	rs409301187	8306156	1	1.375	1.6009	1.4297	5.0173	8.3165
24	4	rs422993043	8344089	1	1.3123	1.4975	1.4118	4.6315	6.6292
24	4	rs410570044	8400853	1	1.2725	2.0799	1.6028	3.4658	6.4225
24	4	rs423984737	8419377	1	1.0604	1.5294	1.1734	4.6158	6.9197
24	4	rs415708895	8482253	1	2.2166	2.7163	2.4129	2.5564	6.2309
24	4	rs421670828	8534523	2	1.518	1.6739	1.4008	5.8786	9.0157
24	4	rs400919674	8552189	1	1.7845	2.0374	2.0943	4.3316	7.4363
24	4	rs417767870	8613239	1	2.023	2.0794	2.5634	3.3819	5.7132
24	4	rs416866726	9733493	1	1.522	0.9694	0.9963	5.4998	6.9158
24	4	rs404519340	9837812	2	0.9128	1.8254	1.1846	6.4461	6.4208
24	4	rs430032593	9883408	2	0.5254	0.8732	0.5938	6.5939	7.3574
24	4	rs427098339	9938191	2	0.7664	0.4978	0.2784	7.3056	6.0119
24	4	rs411161115	10048337	2	1.2745	0.8048	1.0066	10.184	7.5606
24	4	rs420986297	10088784	2	0.5201	0.2732	0.1802	7.8682	7.7794
24	4	rs427643077	10132232	1	0.7471	0.6163	0.5425	3.9875	5.7129
24	4	rs411639752	10165101	1	1.22	1.0683	0.7001	5.3097	5.8288
24	4	rs401964546	10271808	1	0.9946	1.3273	0.9654	3.9537	7.007
24	4	rs423908600	10392298	1	0.8543	1.0299	0.7747	3.3558	5.7154
24	4	rs403074507	10767915	1	0.6498	1.8858	0.5798	6.2785	4.0498
24	4	rs415220641	10793943	1	0.6796	1.8352	0.5314	7.776	4.7327
24	4	rs406610441	10874576	2	0.9523	2.3184	0.6836	7.766	6.689
24	4	rs422539928	10900337	2	1.0239	2.3644	0.6565	5.901	6.3838
24	4	rs408897132	10936589	2	1.1799	2.3543	0.6106	9.8833	10.116
24	4	rs400489665	10989998	2	1.5231	2.3165	0.859	11.3061	7.6746
24	4	rs412518791	11026540	2	1.1794	1.0259	0.4702	8.6077	5.7749
24	4	rs398292590	11044026	2	1.1231	1.5067	0.5802	9.5865	6.5346
24	4	rs426788456	11085856	2	1.0656	1.388	0.4462	13.0276	7.0351
24	4	rs405240565	11101308	2	1.6716	1.321	0.8249	12.4784	6.517
24	4	rs430332064	11153220	2	1.6751	2.2322	0.8209	13.287	6.9845
24	4	rs420893428	11186983	2	0.7995	0.62	0.2694	12.5588	7.0183
24	4	rs426620045	11227753	2	1.0304	0.9739	0.2899	11.1653	7.7877
24	4	rs412390834	11241438	2	1.0016	1.0599	0.3507	10.9121	7.1558
24	4	rs408738310	11293481	2	1.0199	0.9939	0.3806	13.9523	5.9085
24	4	rs399310772	11317934	2	1.084	0.9556	0.4017	14.6015	6.4601
24	4	rs406302468	11372425	2	1.5141	1.1616	0.609	12.7553	5.817
24	4	rs421877183	11433034	2	1.1479	1.2427	0.6199	13.7963	6.9305
24	4	rs404326340	11472255	2	1.2324	1.5298	0.6392	13.5493	7.1889
24	4	rs409249786	11520560	1	0.7838	1.4208	0.5596	11.2424	4.7517
24	4	rs412164427	11741409	2	0.7349	1.0825	0.6069	10.4118	8.0746
24	4	rs408274330	11804859	1	1.2326	1.2383	1.1098	7.3286	5.2872
24	4	rs410432307	11831628	1	1.3394	2.783	1.7182	6.524	5.6014
24	4	rs425933457	11855089	2	1.7432	2.5014	1.5216	7.0836	5.9281
24	4	rs415698574	11877323	1	1.6301	2.69	1.5112	5.4597	5.7922
24	4	rs428799271	11901838	2	1.0733	2.2062	1.0539	6.6957	6.1131
24	4	rs407991546	11948879	2	0.5838	1.4162	0.6851	9.3372	7.7127
24	4	rs411533388	11997598	2	0.2291	0.8437	0.3133	11.0999	8.3641
24	4	rs417359412	12045147	2	0.3057	0.8803	0.4315	10.44	7.656
24	4	rs424554875	12065782	2	0.2708	0.7088	0.486	11.7805	7.0319
24	4	rs406699013	12176016	2	0.3631	0.6555	0.2403	13.8524	8.9803
24	4	rs422785892	12221641	2	0.3403	0.8609	0.2368	13.4922	8.2381
24	4	rs416218295	12299288	2	0.3683	0.7675	0.2981	11.7145	6.7316
24	4	rs421815167	12337169	2	1.0351	0.8928	0.6013	14.8994	8.5416
24	4	rs193634769	12395065	2	0.9776	1.0598	0.6102	11.4347	8.4435
24	4	rs408986591	12404118	2	0.8859	0.6315	0.4274	10.7042	9.314
24	4	rs425400279	12454228	2	1.0178	0.8661	0.6419	10.0794	7.7672
24	4	rs417903245	12514412	2	0.9912	0.8659	0.6411	9.4195	7.8927
24	4	rs429083281	12528849	2	0.8466	0.6752	0.4001	13.4757	8.4672
24	4	rs407710125	12578094	2	1.1574	0.8449	0.7412	13.4299	9.0621
24	4	rs419102084	12647917	2	0.5589	0.4004	0.2654	11.068	9.626
24	4	rs408420330	12757541	2	0.6864	0.3533	0.2497	11.1576	11.8041
24	4	rs425762724	12808502	2	0.9772	0.628	0.4918	10.3784	11.3734
24	4	rs405219159	12838797	2	0.9375	0.5366	0.5512	9.8779	11.493
24	4	rs400918172	12895221	2	0.9631	0.4487	0.4511	11.5103	10.2211
24	4	rs413665883	12991190	2	0.6186	0.2575	0.1394	12.3892	9.9156
24	4	rs421479775	13025738	2	0.8016	0.327	0.1704	13.3865	9.7965
24	4	rs399988509	13049214	2	0.5383	0.1918	0.1094	12.032	7.3182
24	4	rs411259344	13083649	2	0.6012	0.3817	0.1289	10.0881	6.9221
24	4	rs426701452	13122926	2	0.6282	0.6044	0.2824	10.5008	6.682
24	4	rs401160215	13156550	2	0.2911	0.3571	0.0741	13.0336	6.4016
24	4	rs411993139	13187533	1	0.4098	0.2117	0.0717	11.4573	5.3407
24	4	rs423112393	13292078	1	0.1689	0.2487	0.0919	7.4301	3.8474
24	4	rs412431431	13349305	1	0.1114	0.1548	0.0779	7.293	3.8808
24	4	rs417196382	13482166	1	0.5822	0.6128	0.3869	5.7242	4.3757
24	4	rs424991969	13530786	1	1.0083	0.8065	0.5508	5.7389	4.6836
24	4	rs403562998	13573506	1	0.7876	0.5565	0.4257	7.7082	5.3958
24	4	rs414878219	13602051	2	0.5882	0.3694	0.2791	7.29	6.524
24	4	rs412444726	13646726	1	0.6389	0.71	0.3244	8.2917	4.8462
24	4	rs424148826	13687269	1	0.9595	0.9895	0.5925	7.4756	5.6126
24	4	rs430330419	13728454	1	0.9136	1.0336	0.616	7.9591	5.4938
24	4	rs408852771	13760907	1	0.9545	1.003	0.5119	7.9907	4.9913
24	4	rs426672418	13885432	2	1.5261	1.6189	0.8331	8.9707	5.8646
24	4	rs193644734	13946622	1	1.7915	1.8147	1.0816	7.3182	5.4912
24	4	rs409509384	14022991	2	1.1747	1.4938	0.6034	7.585	5.858
24	4	rs426904460	14123403	1	0.8402	1.6087	0.6581	6.0205	4.3152
24	4	rs410602475	14182029	1	0.8664	1.3294	0.5049	6.6449	4.3005
24	4	rs399402140	14237524	1	0.8709	1.189	0.59	6.321	5.5567
24	4	rs428686938	14286986	1	0.769	1.1966	0.6347	5.8169	3.4624
24	4	rs428025130	15047518	1	0.46	0.4295	0.312	6.4732	1.9066
24	4	rs408587577	15115296	1	1.1078	1.1549	1.0702	6.4533	1.9103
24	4	rs422458825	15140348	1	0.9078	1.0862	0.7397	6.5234	2.0777
24	4	rs402112915	15254831	1	1.173	1.251	0.9119	8.5118	3.8667
24	4	rs419348680	15293608	1	1.6411	1.3958	0.9963	7.8181	4.3793
24	4	rs408781183	15326815	1	1.6437	1.6685	1.1381	8.0728	4.1311
24	4	rs428943878	15343051	1	1.4473	1.2624	0.8743	6.8941	3.1852
24	4	rs402222318	15384902	1	1.5292	1.788	1.1396	6.0748	3.6368
24	4	rs423097676	15438369	1	0.8486	1.4025	0.5624	5.7188	2.8293
24	4	rs405067943	15465088	1	1.248	2.3913	1.013	6.8321	3.7316
24	4	rs412963864	15482885	1	0.6282	1.3577	0.4348	7.884	4.4083
24	4	rs159753816	15511696	1	0.7017	1.5498	0.6837	7.83	5.0268
24	4	rs398785488	15545260	1	0.8585	1.4749	0.5897	7.7405	5.4169
24	4	rs414173848	15618295	1	1.1261	1.2574	0.7999	6.412	4.8508
24	4	rs404595468	15707345	1	1.2153	1.1952	0.6824	7.1946	4.601
24	4	rs417130007	15802853	1	1.3596	1.4985	0.9013	6.3305	4.3024
24	4	rs411807524	15843485	1	0.6749	1.0348	0.5248	5.9229	2.9156
24	4	rs404209793	15912581	1	0.7029	0.8153	0.5575	6.7771	3.4626
24	4	rs405752200	15981307	1	0.6853	0.9129	0.3344	6.254	5.0184
24	4	rs408770214	16128069	1	0.4804	0.5681	0.2755	5.2951	6.5769
24	4	rs427945583	16295471	1	0.741	1.2731	0.453	4.9111	6.1706
24	4	rs415166445	16430128	1	1.3647	2.0589	1.1392	3.1538	6.1459
24	4	rs420179152	16699510	1	0.919	2.2418	0.8062	2.1508	5.7014
24	4	rs414701576	18679787	1	0.6472	0.2086	0.3631	5.3783	6.2642
24	4	rs417006374	18970585	1	0.4371	0.2638	0.2358	5.8408	4.6895
24	4	rs406711824	21697804	1	1.1293	0.4569	0.5023	6.4767	5.6615
24	4	rs418756125	21827843	1	1.7229	1.1591	0.912	5.8033	3.6354
24	4	rs401296281	21877340	1	1.8764	1.0377	1.3847	6.0434	3.535
24	4	rs420468864	22050805	1	0.8168	0.3374	0.4977	6.4336	3.4978
24	4	rs398969311	22060985	1	0.9147	0.371	0.5193	6.6014	3.3472
24	4	rs414320355	22111787	1	1.6909	0.5419	0.8534	9.0095	3.7944
24	4	rs400158211	22240538	1	2.5476	0.6908	1.2438	7.2804	5.3868
24	4	rs426170547	22307518	1	2.2852	0.9881	1.4233	6.0604	4.7474
24	4	rs423909176	23849181	1	1.5687	0.2622	0.7832	6.7078	4.2398
24	4	rs410081516	23931730	1	2.7372	0.8647	1.098	6.6118	5.3098
24	4	rs418938759	24853809	1	1.7392	0.2925	0.8606	5.7769	3.0033
24	4	rs401800354	24891467	1	1.5898	0.4393	1.1034	5.775	2.7033
25	4	rs404948492	30582219	2	2.9335	1.2198	1.913	6.0226	6.5094
25	4	rs427840423	30682511	2	2.6547	1.3943	1.8727	5.6906	6.0508
25	4	rs412717291	30774762	1	2.9109	1.277	1.9137	5.7406	5.0745
25	4	rs424040284	30804610	1	2.4308	1.1892	1.7342	5.8993	3.7208
25	4	rs402097813	32693337	1	1.6845	1.0608	1.0618	5.8406	5.0647
25	4	rs417370502	33020931	1	1.4458	0.7903	1.1258	6.9742	4.8592
25	4	rs407301091	33165012	1	1.4273	0.9346	0.924	7.1131	5.6799
25	4	rs421993114	33244814	1	2.0549	0.8948	0.9812	6.3325	4.9103
25	4	rs415622740	33866051	1	1.2986	0.7187	0.7921	6.9122	3.8799
25	4	rs430831330	35929943	1	0.237	0.046	0.2014	6.2361	1.9453
25	4	rs404800982	35975018	1	0.3357	0.0638	0.1616	5.6906	2.4077
25	4	rs410106060	36105248	1	0.3358	0.1305	0.2059	5.7948	2.2571
25	4	rs421946851	36199496	1	0.3176	0.1333	0.187	5.9684	2.7603
25	4	rs409184329	36331337	1	0.4235	0.2217	0.1904	6.0116	4.4928
25	4	rs401697238	36368411	1	0.6844	0.2741	0.3951	6.1639	4.7533
25	4	rs424958929	36510267	1	0.8769	0.3651	0.2903	6.3727	3.7175
25	4	rs159761306	36549443	1	0.471	0.2263	0.1276	5.8303	3.692
25	4	rs401008773	36584940	1	0.7703	0.2778	0.2445	5.7545	4.4531
25	4	rs404050536	36606107	1	0.6977	0.3054	0.2456	6.1228	4.4742
25	4	rs411295254	36651299	1	0.46	0.1626	0.1518	6.0594	3.7551
25	4	rs426659783	36709528	1	0.183	0.0381	0.0421	6.8188	3.6605
25	4	rs405253309	36713442	1	0.5553	0.2307	0.1909	6.6948	3.2689
25	4	rs416054922	36762980	1	0.2646	0.2689	0.1008	6.7764	2.8631
25	4	rs408273635	36787559	1	0.095	0.0964	0.0327	8.0943	3.071
25	4	rs423116420	36796269	1	0.1029	0.0972	0.0494	7.8857	3.0345
25	4	rs405890872	36870984	1	0.2907	0.3016	0.1891	6.3818	1.6902
25	4	rs417201367	36890808	1	0.2137	0.2281	0.1409	5.987	1.3847
25	4	rs423771425	37577118	1	1.0948	0.4131	0.4257	6.3838	2.638
25	4	rs415880950	38890315	1	0.7833	0.4487	0.4287	5.9569	3.7206
25	4	rs398670892	39627473	1	2.1687	1.1164	1.2314	5.9015	3.184
25	4	rs421318124	40575137	1	1.6911	1.9615	1.2161	7.5927	3.7706
25	4	rs399823803	40618289	1	1.5378	1.4313	0.9326	6.9429	5.1422
25	4	rs430139504	41129353	1	0.4528	0.041	0.0168	6.5916	5.0371
25	4	rs421433079	41295039	2	0.2939	0.0031	0.0406	6.3174	5.7284
25	4	rs427730837	41324259	1	0.2774	0.0221	0.0394	6.4894	5.5095
25	4	rs399676214	41386445	1	0.1805	0.0147	0.023	6.3225	5.3761
25	4	rs417330473	43140118	1	0.9092	0.5528	0.1914	7.9212	3.5682
25	4	rs417896240	43201341	1	0.514	0.3805	0.1195	6.1511	1.382
25	4	rs420748941	43688255	1	0.6224	0.4989	0.0965	2.6917	7.3241
25	4	rs399542141	43779925	1	0.1906	0.5683	0.0895	3.3936	5.8109
25	4	rs410812189	43822456	1	0.2077	0.5708	0.1327	4.2667	5.8518
25	4	rs429499557	50355042	1	1.5538	0.7565	1.5089	6.3476	2.4877
25	4	rs419558056	50477036	1	1.5236	0.5338	1.2653	5.9107	5.135
25	4	rs412178578	50562762	1	1.2106	0.6804	0.7374	7.2414	4.2321
25	4	rs402145874	50581954	1	1.4372	0.8472	0.7955	6.6071	4.6857
25	4	rs416490777	52737302	1	1.3394	0.8261	1.1346	6.4972	0.8211
25	4	rs427622240	52767295	1	1.4714	0.6065	1.0745	8.4429	3.0906
25	4	rs418208799	54987596	1	0.7757	0.4738	0.3905	6.2367	2.4807
25	4	rs408066892	55049160	1	1.2451	0.4722	0.5891	6.391	1.9403
25	4	rs426895887	55128714	1	1.5181	0.3372	0.7914	8.608	2.2141
25	4	rs421077719	55192566	1	1.0804	0.3715	0.5934	7.5684	2.6939
25	4	rs406324215	55302673	1	1.698	0.7746	1.0546	6.6648	2.5359
26	4	rs415224023	66560160	1	0.8391	0.6197	0.2457	5.7698	1.5474
26	4	rs414633478	68137010	1	0.9756	0.2426	0.1517	2.4343	6.2788
26	4	rs423247620	75429188	1	1.1309	1.0846	1.4524	5.9854	3.7104
26	4	rs423901662	75454238	1	1.0398	1.3056	1.4699	6.1315	3.5921
26	4	rs428381019	75517822	1	0.7384	1.1872	1.2715	6.0461	3.3415
26	4	rs403512831	75551249	1	0.6727	0.9429	0.8729	5.7491	3.4904
26	4	rs404502666	78106744	1	0.9861	0.8139	0.8286	5.8369	0.445
27	5	rs430157817	10486108	1	6.7769	4.2618	4.9533	3.0683	2.1215
27	5	rs419528574	10521816	1	7.2955	4.9107	5.2113	1.9685	2.1834
28	5	rs407671282	11366441	1	3.9616	2.2914	2.3238	6.6713	3.5599
28	5	rs414853728	11446244	1	3.6823	2.0555	2.2342	7.1374	3.4465
28	5	rs161861836	11479554	1	3.4381	1.8494	2.2358	5.7246	3.1889
28	5	rs425246740	13944698	1	3.9466	2.4948	3.2632	7.016	2.5557
28	5	rs405819036	13993641	1	4.0639	2.3242	3.6284	6.7852	2.5038
28	5	rs424887943	14029885	1	4.1657	2.262	3.6459	6.4289	2.6691
28	5	rs403712744	14084255	1	3.7531	1.8793	3.2371	6.3723	2.473
28	5	rs55632453	14093748	1	3.7626	1.4321	2.9446	6.894	2.7482
28	5	rs406721914	14135503	1	3.9653	1.8053	3.3937	5.7345	2.3845
28	5	rs422475487	14155358	1	4.1429	1.7271	3.5686	5.8467	2.439
29	5	rs406759757	72643923	1	1.7489	1.3993	1.2602	2.2072	5.8595
29	5	rs426130916	76028115	1	1.264	1.4054	1.2559	0.678	6.1618
29	5	rs404724019	76071173	1	1.2558	1.0484	1.1068	0.3734	6.2163
29	5	rs415543864	76095341	1	1.897	1.7857	1.7944	0.2926	5.7083
29	5	rs409487914	76157773	1	1.0746	1.4259	1.1573	0.835	5.9914
29	5	rs405274154	76216992	1	0.9572	1.3259	1.1377	1.1258	6.7681
29	5	rs414452635	84664553	1	2.5815	3.2399	3.2393	3.7574	5.7167
29	5	rs425557875	84704031	1	1.9229	2.4463	2.5161	4.3268	5.7018
29	5	rs404387049	85257733	1	3.7375	3.6371	3.3993	4.1653	6.0214
29	5	rs414567975	85381215	1	1.7079	1.293	1.362	4.3972	5.9876
29	5	rs408569366	85428950	1	2.8212	2.8385	2.5911	4.2317	5.8584
29	5	rs403748414	85580701	1	4.8341	5.9138	5.5661	3.1094	3.62
29	5	rs421659616	85773996	1	4.465	5.8055	4.0682	3.4179	3.1636
29	5	rs424120341	86248479	1	4.7975	5.7757	4.5698	4.5115	2.8039
29	5	rs422654979	86729258	1	4.017	3.5661	4.0009	5.8331	2.5715
29	5	rs404931334	86909280	2	5.4299	7.0941	6.1424	3.9824	2.9236
29	5	rs401639812	90675198	1	4.63	1.9379	3.0205	6.8654	5.572
29	5	rs55631954	92638060	1	1.0351	0.197	0.4221	4.6692	5.6912
29	5	rs403527889	92645572	1	1.1749	0.2286	0.532	5.2597	5.7768
29	5	rs425191626	92785161	1	0.6998	0.1579	0.4316	5.2647	5.8657
29	5	rs423245406	92824081	1	0.7706	0.1301	0.4779	5.138	6.3479
29	5	rs402497298	92838679	1	0.4877	0.0608	0.356	4.4662	6.2958
29	5	rs413742903	92904533	1	1.1491	0.212	0.9793	5.2327	6.1352
29	5	rs425083216	92950619	2	1.4857	0.3898	1.073	6.2161	5.8202
29	5	rs403669776	92963611	1	1.545	0.4099	1.1773	5.5228	5.9421
29	5	rs414970724	92999455	1	0.8095	0.2597	0.673	6.334	4.6652
29	5	rs425682744	93055865	2	1.0905	0.2636	0.6371	6.7143	6.7257
30	5	rs421825988	100076970	1	5.8534	3.3805	4.6927	1.7059	3.7064
30	5	rs407540955	100143094	1	6.2196	3.5503	4.9276	2.5008	3.9225
30	5	rs416543111	100207054	1	6.0989	3.1034	4.6949	2.7516	3.8833
30	5	rs412680220	100230110	1	6.356	3.5142	4.9246	2.8678	3.5171
30	5	rs419469119	100309726	1	6.2336	3.2648	4.1631	1.5218	4.6686
30	5	rs430512446	101073300	1	5.9742	4.0782	5.2482	0.7248	0.5266
30	5	rs426309627	101474940	1	5.936	3.684	4.1644	1.6038	2.2524
30	5	rs405537538	101530422	1	6.5741	4.0169	4.6671	2.902	1.9711
30	5	rs412700709	101566934	1	5.7711	3.3248	3.8068	3.1725	2.3804
30	5	rs410545698	106867653	1	5.8117	4.6503	5.2369	3.6298	0.7022
31	6	rs416743517	20866066	1	1.0699	2.0682	1.8793	5.6962	1.2776
32	6	rs406594979	22390143	1	3.941	5.7403	4.6557	2.2215	0.7265
33	6	rs427929662	36210335	1	1.7395	1.4544	2.0382	5.9731	0.7329
33	6	rs398133898	36390529	1	3.4993	2.9959	4.6592	7.2209	0.6879
33	6	rs400100323	36554794	1	2.9783	3.3144	3.5385	5.8017	0.3462
33	6	rs400970883	36583171	1	3.128	3.2598	4.186	6.1896	0.3227
33	6	rs55631803	36768153	1	1.3124	1.4604	1.7214	6.4293	0.4786
33	6	rs399492050	43731960	1	0.3491	0.2531	0.1841	2.7619	6.1258
33	6	rs412208053	43751942	1	0.3977	0.3238	0.227	2.8892	5.983
33	6	rs407797739	43783665	1	0.4188	0.3782	0.2523	2.149	5.9926
33	6	rs408443497	45040062	1	1.0029	0.6105	0.7991	6.5619	3.9144
33	6	rs409589021	45130351	1	1.3106	1.1134	1.3379	5.8392	3.1066
33	6	rs421209277	45175585	1	2.0192	1.1803	1.5237	7.4115	3.9616
33	6	rs429723069	47187981	2	1.0716	0.5971	0.4966	5.7834	5.8381
33	6	rs419651817	47336330	1	0.9696	1.3865	0.8776	4.857	7.3986
33	6	rs408951437	47463508	1	0.9551	1.5322	1.2504	5.1812	8.4818
33	6	rs420013455	47499788	1	1.0018	1.2282	1.0382	4.7958	9.155
33	6	rs398788233	47546688	1	1.0035	1.9558	1.5071	4.5901	8.7788
33	6	rs414164690	47574509	1	1.1322	1.4303	1.3251	5.3768	9.6493
33	6	rs421930494	47604160	1	0.9758	1.4479	1.3607	3.254	8.3689
33	6	rs400545011	47666463	1	1.2968	2.0518	1.9156	2.3306	8.165
33	6	rs411832378	47682665	1	1.4162	2.2899	2.0487	2.4143	8.6212
33	6	rs423191383	47733877	1	0.8446	1.5624	1.0087	2.8229	7.0052
33	6	rs412477270	47760681	1	0.62	1.4049	0.9185	2.872	7.0636
33	6	rs423619636	47808463	1	0.4117	0.5748	0.4474	2.1058	5.9189
33	6	rs407663951	48133543	1	0.7213	0.8631	0.464	2.0583	6.2669
33	6	rs409348333	48488313	1	0.0318	0.2667	0.1436	3.4613	6.3661
33	6	rs412863899	48757567	1	0.0337	0.1294	0.1034	2.6064	6.0419
33	6	rs423856705	48797562	1	0.0535	0.0773	0.0593	3.0218	6.1445
33	6	rs398229402	48833672	1	0.0848	0.035	0.0368	1.6176	5.9275
33	6	rs426432340	49096518	2	0.0732	0.0125	0.0535	5.7462	7.108
33	6	rs405133099	49103727	1	0.0186	0.0015	0.0104	5.447	6.237
33	6	rs416491083	49169085	1	0.0342	0.0044	0.0192	4.0087	6.4164
33	6	rs427424501	49186851	2	0.1046	0.0017	0.0124	6.1685	8.3865
33	6	rs409974670	49232399	1	0.0411	0.0028	0.0537	4.7797	6.3265
33	6	rs417199463	49254206	1	0.0597	0.0129	0.1047	4.3371	5.8163
33	6	rs419897196	49596511	1	0.8947	0.4034	0.4573	4.1268	7.361
33	6	rs413493448	49646258	1	0.7427	0.4585	0.4083	4.2792	6.8691
33	6	rs424809153	49662997	1	0.7828	0.4473	0.4741	4.1583	6.9668
33	6	rs410590113	49782112	1	0.9478	0.6957	0.6455	4.5763	6.0399
33	6	rs426669321	49897509	1	0.5675	0.4243	0.2226	4.7046	6.3341
33	6	rs405177659	49920392	1	0.6389	0.4203	0.2691	4.9861	6.1626
33	6	rs412375248	49956732	1	0.461	0.4292	0.1883	4.7643	6.0719
33	6	rs406261149	49988730	1	0.7335	0.4203	0.3478	4.8552	6.3674
33	6	rs159963012	50025160	1	0.476	0.2059	0.2077	5.0255	6.4903
33	6	rs428431925	50057607	1	0.6003	0.3233	0.2957	5.1606	5.8203
33	6	rs430014583	50188540	1	0.6921	0.2814	0.4281	5.4501	5.7369
33	6	rs430034286	52885827	1	0.3805	0.784	0.5652	3.3418	7.129
33	6	rs408540923	53052219	1	0.05	0.0757	0.0399	2.9283	6.1362
33	6	rs400826368	53316949	1	0.0444	0.0459	0.1131	1.7047	6.6677
33	6	rs412139596	53361135	1	0.0479	0.0607	0.0725	3.5843	8.4444
33	6	rs402585464	53759087	1	0.0819	0.3423	0.1572	2.975	5.9661
33	6	rs415749966	53974468	1	0.5798	1.1606	1.0069	2.2798	5.7695
33	6	rs427420160	54041494	1	0.1984	0.5825	0.4563	2.5645	6.5528
33	6	rs421290046	54102263	1	0.1718	0.4355	0.4475	2.5097	6.8308
33	6	rs428786879	54194827	1	0.2919	0.4768	0.424	2.1918	6.5623
33	6	rs407273881	54235217	1	0.3355	0.6594	0.5519	2.3301	5.9803
33	6	rs400808352	54303553	1	0.3247	0.5096	0.4167	1.748	6.5054
33	6	rs405518687	55141050	1	1.5657	1.4847	1.8677	3.9551	6.3543
33	6	rs417341375	55223768	1	0.7597	1.28	1.1707	2.826	7.1604
33	6	rs428703465	55284498	1	0.7767	0.7747	1.012	1.5577	8.1063
33	6	rs414765008	55300955	1	0.6901	1.0043	0.9289	2.918	8.0284
33	6	rs159963355	55385946	1	0.7447	1.393	0.9459	2.0044	7.4243
33	6	rs407257431	55442237	1	1.0159	1.4112	1.145	2.3475	9.1297
33	6	rs410707605	55459542	1	1.0645	1.733	1.0883	2.0374	8.5309
33	6	rs417431015	55512286	1	1.0914	1.6375	1.1458	2.3524	9.4876
33	6	rs407865324	55531655	1	0.7857	1.4661	1.017	1.9693	8.9564
33	6	rs422689574	55593566	1	1.1402	2.0215	1.2106	2.0824	8.5928
33	6	rs429436831	55624848	1	1.0808	1.4794	1.0641	1.5847	8.3792
33	6	rs401830443	55675806	1	2.0714	2.3027	1.8348	1.8046	7.4541
33	6	rs409068390	55697868	1	1.8745	1.8556	1.5249	2.0375	8.1301
33	6	rs420959896	55710985	1	2.0618	1.8609	1.6726	2.2953	8.0524
33	6	rs399522460	55755487	1	1.7951	1.7555	1.7681	2.4175	7.1389
33	6	rs410474285	55794685	1	1.3741	1.5192	1.1527	2.8655	7.4429
33	6	rs426226498	55811685	1	0.9556	1.2077	1.0882	3.0296	6.7023
33	6	rs400641007	55827603	1	1.1049	1.3597	1.2594	2.997	7.0335
33	6	rs411442539	55868014	1	1.2779	1.6223	1.5593	2.9772	7.2033
33	6	rs422590912	55887125	1	1.4034	1.7079	1.647	2.9166	7.0261
33	6	rs398227954	55953160	1	0.7358	0.9646	1.0355	3.3639	6.8915
33	6	rs398832738	56083606	1	1.1038	1.137	1.2972	3.227	6.437
33	6	rs424522379	56135989	1	1.7573	1.8803	1.9465	2.9595	6.6577
33	6	rs403092892	56182083	1	0.94	1.1527	1.3879	2.6595	6.3428
33	6	rs418474807	56218273	1	0.7879	0.9219	0.9824	2.6454	6.8532
33	6	rs429798946	56239984	1	0.664	1.0608	1.0849	2.5529	6.3722
33	6	rs408307801	56272213	1	0.8017	1.0144	0.8815	3.0914	6.5082
33	6	rs430396161	56366390	1	0.2918	0.724	0.3483	2.7533	7.2513
33	6	rs409033235	56415924	1	0.5373	1.0982	0.7378	2.081	6.1198
33	6	rs55628713	56519471	1	0.3603	0.681	0.5503	2.6018	6.1158
33	6	rs420377974	56608990	1	0.7008	0.9881	1.1564	3.0221	6.8605
33	6	rs406579853	56733281	1	1.629	1.5591	1.9507	3.1332	6.8869
33	6	rs422007884	56775469	1	1.4052	1.3216	1.4504	3.4601	7.2874
33	6	rs400544384	56886731	1	0.9122	1.0318	1.4372	3.1247	6.7261
33	6	rs422823248	56920612	1	1.2947	1.8249	2.2691	4.4534	6.7641
33	6	rs401329345	56964722	1	1.4505	1.6071	1.9683	2.798	5.7404
33	6	rs407769071	58070768	1	1.7757	1.5568	1.9511	2.609	6.4794
33	6	rs418893502	58150933	1	1.805	1.8322	2.5529	2.9717	7.6685
33	6	rs425645249	58351438	1	2.2931	1.9672	2.6573	5.2146	7.2521
33	6	rs404131907	58375666	1	1.5345	1.379	1.8709	3.989	8.5479
33	6	rs405208755	58483331	1	0.9537	0.7858	1.5024	3.3404	5.8462
33	6	rs401912323	58494105	1	1.0376	0.9719	1.7309	3.5425	6.4842
33	6	rs427352136	58578101	1	0.9991	1.032	2.1317	3.735	6.8113
33	6	rs419731940	59043372	1	1.9334	2.7885	2.7537	1.2174	6.2667
33	6	rs398233341	59059514	1	1.9941	2.5707	2.6721	1.6025	6.7412
33	6	rs413637977	59125896	1	1.6927	2.2395	2.5982	2.2475	6.1146
33	6	rs420652979	59152250	1	1.6639	2.0058	2.649	1.1223	5.7755
33	6	rs399357984	59181947	1	1.3992	1.9659	2.0202	1.8624	6.173
33	6	rs426681642	59291065	1	1.6207	1.955	2.3609	2.0911	6.0703
33	6	rs405144442	59409217	1	1.5092	1.9414	2.3571	2.3205	5.8025
33	6	rs412427698	59455477	1	0.6781	1.1244	1.3428	2.929	6.4262
33	6	rs423262767	59503898	1	1.8128	1.8226	2.5846	2.7373	6.1095
33	6	rs405893755	59562316	1	1.5251	1.5775	1.8463	2.6083	6.7775
33	6	rs400470586	59619565	1	1.833	2.0192	3.0393	1.7703	6.8153
33	6	rs417201341	59670696	1	1.9866	2.6383	3.0195	1.6512	7.6566
33	6	rs413785867	59714647	1	1.3513	1.3371	2.1295	2.476	7.8371
33	6	rs416961774	59717977	1	2.4134	2.4936	3.112	1.4185	7.5835
33	6	rs402934957	59767523	1	1.7905	1.7399	2.5584	2.0291	8.2347
33	6	rs422945756	59824887	1	2.1152	1.6542	3.1111	2.185	6.0567
33	6	rs425672455	59873200	1	2.0973	1.6959	2.9622	2.2801	6.6651
33	6	rs159967427	59892788	1	1.4737	1.5281	2.6814	1.556	6.1078
33	6	rs430095913	59941505	1	1.9123	2.0954	3.4917	1.5425	5.8125
33	6	rs424650102	60002475	1	1.7321	2.3706	3.2354	1.541	6.8881
33	6	rs422760875	60061649	1	2.2119	2.7476	3.6484	1.73	6.9373
33	6	rs408791712	60090238	1	2.7276	2.6157	3.6205	1.7346	6.6938
33	6	rs416017574	60134140	1	1.4728	1.957	2.5625	1.6227	7.1183
33	6	rs420803396	60442574	1	0.481	0.7677	0.4749	3.1142	7.6863
33	6	rs399285780	60509811	1	0.1783	0.6299	0.4531	2.5112	7.0749
33	6	rs406503499	60551809	1	0.2249	0.7079	0.7136	2.1308	6.0483
33	6	rs422305477	60591596	1	0.1715	0.6469	0.6621	2.3453	8.1777
33	6	rs417819324	60654191	1	0.5845	1.4432	1.5064	2.0386	6.7346
33	6	rs401050023	60678088	1	0.5063	1.0951	1.4499	2.0421	7.1251
33	6	rs402154126	60725336	1	0.453	1.0356	1.0619	2.1372	7.0647
33	6	rs412345848	60836605	1	0.4895	1.1598	1.1012	2.9064	6.7744
33	6	rs427407964	60872463	1	0.565	0.767	0.7206	4.0082	6.6613
33	6	rs423686014	60881907	1	0.3602	1.2892	0.7728	1.7623	5.8143
33	6	rs402965688	61498355	1	1.5531	1.4469	1.238	1.5055	6.5794
33	6	rs427807100	61654441	1	1.9168	1.7875	2.1051	0.9437	6.073
33	6	rs421975856	61709373	1	1.5614	1.8352	2.1137	1.048	6.9931
33	6	rs408106847	61757917	1	1.388	1.6621	1.7266	1.5262	7.3761
33	6	rs402076467	61864322	1	1.6684	1.7177	1.6162	2.0366	6.7569
33	6	rs424098706	61990819	1	0.8581	0.5754	0.818	2.1597	7.7546
33	6	rs398745512	62051221	1	0.6963	0.7387	0.7714	1.7356	5.9641
33	6	rs414130513	62154583	1	1.3801	0.7695	1.2809	3.2163	5.7341
33	6	rs425397118	62256872	1	0.9713	0.5335	0.9039	2.7455	7.3546
33	6	rs415796662	62338391	1	0.8261	0.4046	0.7198	2.1091	7.3303
33	6	rs423002328	62378949	1	1.1999	0.8549	1.1188	2.5	8.4652
33	6	rs402326538	62499117	1	1.4434	0.7875	1.1027	1.3238	7.5354
33	6	rs429016322	62556382	1	1.4532	0.7423	1.153	1.544	7.8084
33	6	rs413409297	62647653	1	1.5172	0.725	1.3299	2.2328	7.3552
33	6	rs407502064	62678612	1	1.6576	0.7083	1.4684	2.7285	7.9954
33	6	rs419435496	62712141	1	1.7073	1.024	1.5925	1.985	7.1755
33	6	rs430767222	62792129	1	2.206	1.1827	1.9428	1.5509	8.1368
33	6	rs409303549	62869703	1	1.3126	0.8998	1.4248	0.8972	8.3268
33	6	rs420685199	62936854	1	0.9041	0.6241	1.0488	1.0257	7.9383
33	6	rs414006451	62976471	1	0.473	0.3894	0.8387	0.8956	6.2125
33	6	rs421272097	63017224	1	0.307	0.3185	0.6888	0.9441	6.1769
33	6	rs399793686	63024597	1	0.4463	0.3257	0.8343	0.8945	8.1979
33	6	rs411172714	63031138	1	0.3444	0.2482	0.821	0.6978	8.3383
33	6	rs422987904	63041592	1	0.2799	0.2598	0.9353	1.0335	7.0824
33	6	rs405625319	63135383	1	0.2167	0.2434	0.5388	0.9276	7.3683
33	6	rs412833531	63185646	1	0.6156	0.564	1.2209	1.0857	8.0211
33	6	rs412031396	63246617	1	0.9927	1.1545	1.7904	1.6606	9.0101
33	6	rs400898961	63295720	1	0.6531	0.5954	1.1317	1.568	8.8298
33	6	rs424213879	63350486	1	0.724	0.3708	1.1459	1.6133	9.0143
33	6	rs409139328	63677698	1	0.9467	0.9216	1.4022	2.4404	8.2364
33	6	rs430560723	63683095	1	1.0336	1.0418	1.5746	2.3693	8.2277
33	6	rs414707174	63712499	1	1.0266	1.1921	1.7196	2.6829	9.1261
33	6	rs428999833	63785699	1	1.5129	2.1473	2.1612	3.525	6.9981
33	6	rs420260156	63936046	1	1.4165	1.464	1.9048	1.8966	7.568
33	6	rs427676677	64004003	1	1.8069	1.6964	2.6508	2.4673	7.2763
33	6	rs410332325	64053012	1	1.6973	1.6321	2.5689	2.4139	7.3581
33	6	rs421257708	64122205	1	1.2973	1.4279	2.1859	1.9583	9.3104
33	6	rs411094888	64175272	1	1.4924	1.9434	2.1584	1.9364	9.6078
33	6	rs422444939	64223908	1	0.5118	0.7756	1.2098	2.6545	9.2408
33	6	rs400935679	64257323	1	1.113	1.0395	1.8728	2.7548	8.7523
33	6	rs412737116	64291650	1	1.4843	0.8161	1.3372	3.7652	9.2222
33	6	rs402664904	64333003	1	1.3116	0.931	1.4724	5.4947	9.9914
33	6	rs413943241	64353666	1	1.6936	1.0832	1.578	5.2091	9.609
33	6	rs424776244	64391537	1	1.2808	1.1879	1.6137	3.788	6.9871
33	6	rs403326504	64471701	1	2.3989	1.6869	2.1202	5.6484	10.5711
33	6	rs414564405	64492981	1	2.1876	1.6281	2.3259	2.2979	8.293
33	6	rs405903909	64568963	1	2.7398	1.904	2.5367	2.69	9.1143
33	6	rs404493330	64604029	1	2.5077	1.9128	2.576	2.9902	9.1396
33	6	rs416298937	64637925	1	1.6716	1.7682	2.2176	2.8329	7.3406
33	6	rs427501585	64654020	1	2.1478	1.5887	2.0614	3.3499	8.6279
33	6	rs417553022	64736846	1	1.3241	0.9263	1.4416	5.1948	11.2788
33	6	rs428415060	64787226	1	0.8607	0.64	0.8316	4.9757	10.1997
33	6	rs406848539	64816800	1	1.2436	0.9243	1.4419	5.2234	10.0237
33	6	rs422062566	64933396	1	2.1436	1.8439	2.493	5.4016	15.0738
33	6	rs400604090	64973308	2	1.9962	1.8067	2.3376	6.0332	14.5219
33	6	rs408103317	65030660	2	2.1739	2.062	2.3277	8.076	15.2939
33	6	rs398491945	65156791	2	2.7991	1.4584	2.4214	7.3351	18.1186
33	6	rs413861833	65217298	2	2.706	2.0634	2.5378	7.5842	19.0161
33	6	rs425139342	65274891	2	2.9916	1.7289	2.5215	7.9119	19.3048
33	6	rs399618500	65292219	2	3.2098	2.1465	2.7562	7.0613	18.4726
33	6	rs410397917	65445118	1	3.5414	2.2973	3.5287	5.3596	19.6421
33	6	rs400344647	65477865	1	1.6243	0.9333	1.043	5.2238	18.6228
33	6	rs425648065	65597951	1	2.8383	1.4014	2.6464	4.1804	14.8237
33	6	rs404425473	65626690	1	2.369	0.9526	2.0444	3.9069	13.3007
33	6	rs415731912	65667866	1	2.3683	0.7286	1.9098	3.9359	14.8984
33	6	rs423581453	65696731	1	3.1457	1.8819	2.8684	3.2912	12.9048
33	6	rs417410398	65702517	1	3.2354	1.6184	2.7983	3.552	12.7078
33	6	rs428786894	65761685	1	2.7873	1.9732	3.361	3.1108	13.7478
33	6	rs418192006	65826834	1	3.1622	2.2233	3.0267	4.0339	14.6257
33	6	rs429361683	65844069	1	2.7859	1.6312	2.3301	3.6031	16.1837
33	6	rs408007963	65908268	1	2.0046	1.0931	1.4734	3.5621	14.2906
33	6	rs419138388	65919606	1	1.7808	1.0101	1.4135	3.8205	14.0975
33	6	rs401915346	65951179	1	2.8139	2.0271	1.9242	4.4617	13.9383
33	6	rs413631168	66011885	1	2.0484	1.2236	1.3971	3.9118	16.1688
33	6	rs409623654	66036454	1	1.9409	1.2458	1.4772	3.9569	15.0372
33	6	rs420976308	66088369	1	1.8592	1.2987	0.9936	3.7349	13.3964
33	6	rs159969586	66143443	1	1.2363	0.4903	0.5794	2.9971	10.7258
33	6	rs425904836	66153618	1	1.2868	0.4177	0.686	2.117	10.2624
33	6	rs400317162	66176264	1	1.7927	0.9308	1.1845	2.3531	11.1163
33	6	rs410855124	66220414	1	1.1108	0.7803	0.9237	2.2115	9.5761
33	6	rs411589607	66257277	1	1.0674	0.7395	0.9201	1.5658	10.0156
33	6	rs422668783	66327149	1	1.2615	0.4284	0.6372	3.6455	11.1306
33	6	rs405507636	66371166	1	1.5783	0.8851	1.0094	2.719	9.3037
33	6	rs413234949	66393162	1	1.2635	0.6445	0.8023	2.9425	10.3614
33	6	rs424540489	66479027	1	1.664	1.0166	0.9396	4.1207	12.6051
33	6	rs159971240	66526690	1	1.4757	0.737	0.5723	4.7267	17.9341
33	6	rs418377921	66567068	1	1.4936	0.7582	0.4725	4.5142	16.8951
33	6	rs429231595	66606347	1	1.6156	1.2409	0.7972	4.3288	12.5362
33	6	rs415078064	66755160	1	1.0546	0.5412	0.5813	4.6038	11.8025
33	6	rs430546089	66763250	1	1.5836	1.0329	0.9729	4.8463	11.8706
33	6	rs409042360	66844363	1	1.0861	0.5839	0.7006	4.5546	8.0429
33	6	rs420960034	66920049	1	1.8133	1.2488	1.1457	5.3623	10.1791
33	6	rs428227214	66962167	2	1.4516	1.101	0.8906	5.9122	7.3316
33	6	rs406736162	67012960	2	0.8028	0.5497	0.4102	5.8286	9.5109
33	6	rs421944127	67047535	1	1.366	0.6879	0.7226	5.6134	7.7721
33	6	rs400622425	67088374	1	1.2921	0.7671	0.497	5.0722	10.4815
33	6	rs411441341	67120905	1	1.2272	0.7183	0.4292	5.2566	12.033
33	6	rs417591252	67178707	1	1.117	0.7528	0.4679	3.5853	10.4689
33	6	rs418716277	67185750	1	1.2272	0.8434	0.5803	4.2123	5.8242
33	6	rs401344356	67275742	1	1.3756	0.892	0.6625	4.0922	9.8736
33	6	rs412696951	67335805	1	1.8615	0.9081	0.9187	4.4172	10.9849
33	6	rs430526042	67345447	1	1.7256	0.6723	0.8986	4.1193	10.7718
33	6	rs403092749	67382560	1	1.829	0.9101	1.1752	2.7789	9.4935
33	6	rs414323599	67408076	1	2.201	1.0315	1.5335	3.146	10.1441
33	6	rs425468235	67456055	1	3.5207	1.3944	2.3353	4.1519	11.2979
33	6	rs420962357	67496105	1	3.2431	1.7221	2.0926	4.82	13.2831
33	6	rs404184538	67515334	1	3.6987	2.0616	2.6172	4.8088	12.5963
33	6	rs414993659	67532852	1	4.4415	2.4478	2.7752	4.3337	13.0309
33	6	rs430526526	67624332	1	5.3968	2.8801	2.8114	5.2691	15.8393
33	6	rs404934849	67665872	1	5.3233	2.5032	2.7625	5.6388	16.3382
33	6	rs416251201	67698103	1	3.8997	1.1326	1.843	5.5938	16.3067
33	6	rs428147554	67732507	2	3.586	1.1174	1.6447	7.762	17.3012
33	6	rs403535299	67782484	2	3.429	1.26	1.6817	6.745	17.8441
33	6	rs399076132	67848774	2	3.2196	1.1245	1.5499	8.1227	18.5581
33	6	rs422869791	67891101	2	3.0838	0.9957	1.1856	7.9137	20.7516
33	6	rs401942444	67945829	2	3.7668	2.3579	1.8343	8.2726	22.0686
33	6	rs406590814	67955300	2	2.8196	1.0282	1.1972	8.5691	21.8144
33	6	rs422075361	68017839	2	2.3854	1.1113	1.5344	9.3887	25.6498
33	6	rs429132373	68071061	2	3.9527	3.0304	3.0381	8.5248	27.2462
33	6	rs418701623	68177342	2	2.8395	1.36	1.9549	8.0148	26.4232
33	6	rs422480478	68328819	2	1.6178	0.6291	1.0435	6.107	22.658
33	6	rs401313658	68345581	2	2.4137	1.1867	1.5403	6.1787	21.8298
33	6	rs413753884	68391775	1	1.5803	0.7838	1.0279	5.0679	20.4908
33	6	rs420667536	68432173	1	2.1303	1.0982	1.2609	4.3989	21.7881
33	6	rs426277626	68475515	1	2.027	1.0408	0.9977	4.2021	21.2018
33	6	rs428798470	68586506	1	1.7305	0.8438	0.9265	4.3736	16.4184
33	6	rs427136349	68609855	1	1.2822	0.7209	0.7104	4.264	15.9936
33	6	rs412617263	68673522	2	1.4866	0.5482	0.6139	7.1471	19.7248
33	6	rs419824363	68728096	2	2.1624	1.4881	1.8747	6.879	19.089
33	6	rs398332818	68788764	2	2.3044	1.5839	1.9181	5.754	14.7229
33	6	rs406371911	68919531	1	2.3234	1.2777	1.7481	5.4825	15.9707
33	6	rs412166803	68972329	2	2.4482	0.9897	1.7203	5.8366	15.2036
33	6	rs418830321	68974751	1	0.8578	0.3328	0.547	5.6493	15.6553
33	6	rs414577563	69018954	2	1.4698	0.6966	1.1795	7.9061	18.952
33	6	rs425168984	69098535	2	1.5179	0.4631	1.0646	5.9597	21.3423
33	6	rs414235306	69131675	1	1.2719	0.3221	0.7751	5.3567	18.1687
33	6	rs425659788	69164807	1	1.4637	0.5825	0.9687	5.5337	21.1462
33	6	rs405452778	69210369	1	1.4653	0.3743	0.5997	4.6696	20.1405
33	6	rs400134474	69272610	1	1.372	0.83	0.9852	1.9701	12.338
33	6	rs414594947	69302987	1	1.1746	0.654	0.9112	2.0861	17.5625
33	6	rs409698766	69308651	1	1.3732	0.7918	0.9636	2.1315	11.1513
33	6	rs411387768	69349162	1	1.4009	0.5655	0.6623	3.4012	18.9141
33	6	rs426297868	69390141	1	1.3802	0.4655	0.6231	3.8336	21.8442
33	6	rs421302687	69540579	2	0.3556	0.1653	0.2469	6.6055	24.6649
33	6	rs404854002	69547502	2	1.0833	0.4936	0.7005	7.3258	26.1456
33	6	rs405729829	69634266	2	1.4733	0.6344	1.1209	7.7596	25.1813
33	6	rs159974140	69675370	2	1.0687	0.656	0.9832	7.5818	25.5565
33	6	rs416106494	69714209	2	0.9959	0.5752	1.1024	8.8193	23.9382
33	6	rs423356495	69743161	2	0.8609	0.4546	1.0574	7.6991	22.7715
33	6	rs405987329	69788479	2	0.7633	0.3854	0.8574	9.4535	23.0975
33	6	rs417737324	69816517	2	0.812	0.7562	1.1608	6.0978	21.2291
33	6	rs429070476	69867326	2	1.4298	1.1703	1.3056	5.9513	25.2149
33	6	rs406880803	70065070	2	1.3561	1.3079	1.3965	6.6154	25.0794
33	6	rs419215407	70132265	2	1.5727	1.4322	1.5248	8.0314	24.7446
33	6	rs407770446	70275827	2	1.4195	1.446	1.3927	7.8082	22.3234
33	6	rs413436976	70325574	2	2.7587	2.5061	2.2059	6.4799	21.8427
33	6	rs414976288	70346684	1	2.8301	2.9317	2.9702	5.1942	20.0188
33	6	rs430381170	70352219	2	3.2434	2.3554	2.5664	7.2875	26.4223
33	6	rs408373770	70557771	2	2.2313	1.8008	1.8004	6.269	21.3366
33	6	rs419746437	70564749	2	1.2499	1.2403	0.9904	6.5182	21.4624
33	6	rs398263154	70610423	2	1.9804	1.6351	1.0463	9.8064	25.3284
33	6	rs409624119	70666076	2	1.4912	1.3647	0.7325	9.3503	24.4024
33	6	rs421244338	70722767	2	1.5298	1.235	0.7168	10.9347	27.2216
33	6	rs426129238	70737072	2	1.1891	1.3498	0.6233	10.5124	26.8521
33	6	rs399995352	70764237	2	1.7121	1.4018	0.817	11.5529	27.5934
33	6	rs411310250	70904659	2	1.2942	1.0075	0.6786	9.3382	25.8717
33	6	rs426671063	70987596	2	1.0298	1.0312	0.6732	9.1769	24.4642
33	6	rs423344712	71133181	2	1.3139	0.9699	1.1859	8.6399	24.8051
33	6	rs416243258	71207358	2	1.2729	0.9272	1.6555	5.915	21.2178
33	6	rs405992555	71243290	1	1.4026	0.7697	1.6938	4.7648	15.4694
33	6	rs417317213	71274110	1	1.2427	0.5024	1.5062	4.7417	15.6494
33	6	rs424845427	71309026	1	0.6265	0.5292	1.4416	5.552	16.2274
33	6	rs403513639	71350686	1	0.454	0.6518	1.6069	4.5179	12.2668
33	6	rs404102331	71452587	2	2.1978	1.9218	3.0396	6.657	16.5193
33	6	rs430301631	71465554	1	2.9557	2.3595	3.5872	5.418	14.8935
33	6	rs408807673	71522427	2	2.7045	1.9502	2.8489	5.8788	14.5336
33	6	rs415586576	71588873	2	2.3358	1.6836	2.516	6.2041	18.6263
33	6	rs426970375	71674308	2	1.369	1.4686	1.5025	6.4251	18.5715
33	6	rs409559450	71710228	2	1.5541	1.3488	1.2592	6.5752	22.0266
33	6	rs400704482	71769647	1	1.5468	1.5791	1.6016	5.1239	20.5083
33	6	rs408182372	71809230	2	1.5032	1.6762	1.8816	5.7654	22.0117
33	6	rs427921485	71881901	1	2.5586	2.2768	2.1191	5.0266	19.4433
33	6	rs407080540	71898198	1	2.2507	2.1931	1.9139	5.3257	19.9797
33	6	rs422507796	71989102	2	2.1363	2.1837	2.6022	6.6618	21.7397
33	6	rs404205263	72046264	1	2.6862	2.4625	2.4771	5.0983	19.3335
33	6	rs412427713	72132462	1	2.2415	2.1029	2.2589	4.6864	18.4439
33	6	rs418965788	72167112	2	2.1104	2.021	2.0997	6.8388	22.7635
33	6	rs401783816	72362535	2	2.6616	2.6097	2.7031	8.4277	25.0439
33	6	rs411929191	72405697	2	2.6675	2.534	2.9561	6.4322	23.1208
33	6	rs414779848	72461090	1	2.4948	3.2793	3.6872	5.2826	21.4037
33	6	rs414048917	72483238	2	2.3131	2.4973	3.1745	5.8584	20.8113
33	6	rs424455372	72531659	2	2.2488	2.3929	3.0855	5.7749	19.4715
33	6	rs402939505	72586588	2	2.5657	3.3673	3.7088	6.3643	19.3192
33	6	rs410665381	72632996	1	3.0054	3.2095	4.2948	5.6388	22.6006
33	6	rs404701520	72724138	2	1.583	1.6467	2.1026	6.962	25.8995
33	6	rs429100341	72763440	2	2.0466	2.4307	2.8914	6.4743	19.7857
33	6	rs418641732	72829070	2	1.0301	1.4937	1.9533	7.476	24.9837
33	6	rs416003984	72948224	2	1.2831	1.9288	2.5888	7.3833	24.3474
33	6	rs419511953	72991939	2	1.7226	2.6577	3.2342	7.2689	23.1851
33	6	rs401305960	73016553	2	0.944	1.7034	1.9007	7.276	22.6698
33	6	rs408069263	73034633	2	1.1008	1.7936	1.9567	7.6379	22.3951
33	6	rs405281435	73149500	2	0.6616	1.1434	1.2181	10.2186	26.84
33	6	rs427825018	73307386	2	1.4407	1.1547	1.3477	9.3383	20.283
33	6	rs406493886	73362805	2	1.0187	0.7815	0.9858	8.5691	20.1371
33	6	rs422493335	73425433	2	1.3973	1.3775	1.1161	8.5855	20.5757
33	6	rs429756970	73504374	2	0.9029	1.0196	0.4578	8.5937	19.5736
33	6	rs416702942	73523183	2	0.4265	0.6933	0.2922	8.2686	16.9411
33	6	rs408255681	73556281	2	0.5988	0.6693	0.3299	7.0777	17.8355
33	6	rs419557012	73607853	2	0.801	0.8277	0.5268	6.6626	16.588
33	6	rs402161945	73632089	2	0.7472	0.7844	0.4877	6.4752	15.6762
33	6	rs412977889	73682795	2	0.6059	0.6388	0.5513	6.833	19.4186
33	6	rs419984972	73749708	2	0.5157	0.6861	0.654	6.0534	19.7756
33	6	rs398820304	73799979	2	0.2226	0.3887	0.3006	6.8157	20.7566
33	6	rs414223919	73884510	2	0.2202	0.2476	0.2309	5.8383	19.379
33	6	rs426045494	73916377	2	0.3024	0.3294	0.3119	6.4006	19.4034
33	6	rs404624589	73945769	2	0.2664	0.3523	0.2804	6.1413	18.8225
33	6	rs411757573	74002753	2	0.2944	0.6649	0.4248	5.9221	17.295
33	6	rs423166289	74017356	1	0.4421	0.6704	0.5908	5.1725	17.4536
33	6	rs405757916	74032135	2	0.3965	0.7245	0.6037	5.9159	18.6832
33	6	rs416570422	74093496	2	0.6831	0.9586	0.9412	6.852	20.7967
33	6	rs427980234	74106799	2	0.6318	0.944	0.9207	7.0299	20.1465
33	6	rs402382941	74122493	2	0.7301	1.0156	0.7238	7.8269	18.5672
33	6	rs417847248	74141493	2	0.7077	0.8592	0.7957	7.7683	18.8175
33	6	rs408122521	74248566	2	0.7138	0.4162	0.7255	6.2796	20.4602
33	6	rs415312381	74286454	2	0.8829	0.7393	1.2137	8.1186	21.2821
33	6	rs430629522	74399975	1	1.2134	0.7915	1.43	5.1273	17.3177
33	6	rs409379384	74422550	1	1.3512	0.6659	1.3222	5.0689	16.4418
33	6	rs411673041	74474867	1	1.4895	1.0431	1.4654	4.7666	16.1019
33	6	rs420238136	74501858	1	1.1675	0.6618	1.3184	4.7723	17.3684
33	6	rs398734355	74557385	2	1.2824	0.7777	1.0775	5.9549	18.9977
33	6	rs410059899	74571209	2	1.3506	1.0292	1.1885	7.0168	19.9717
33	6	rs421342274	74635614	2	0.8123	0.6765	1.2855	6.3245	22.642
33	6	rs399365048	74663881	1	1.2356	1.2064	1.7328	4.9817	19.4293
33	6	rs411685804	74797792	1	1.1937	1.4798	2.0596	5.0337	20.0795
33	6	rs422846545	74860996	1	1.1276	1.6553	2.1945	4.9685	20.3652
33	6	rs412918690	74961416	1	1.4136	2.208	2.6679	5.1629	17.4601
33	6	rs402303467	75081396	2	1.5339	2.0429	2.3776	6.8918	23.2281
33	6	rs417648819	75104130	1	1.0561	0.9264	1.3127	4.5534	14.1507
33	6	rs403437273	75198985	1	1.4008	1.8672	1.6657	5.2431	20.5457
33	6	rs415302553	75349943	1	1.9503	0.9093	2.0687	3.2993	15.9328
33	6	rs430647780	75357538	1	1.7661	0.8419	2.1256	3.4289	17.1353
33	6	rs409280467	75408321	1	0.97	0.9568	2.2585	3.6704	15.412
33	6	rs427821691	75464467	1	2.0101	0.9019	1.766	3.1916	16.1325
33	6	rs409913927	75533914	1	1.9235	0.7365	1.4833	4.3949	18.373
33	6	rs421262107	75595713	2	1.6602	0.526	1.3068	6.2634	18.5103
33	6	rs399799895	75634259	1	1.7741	0.8849	1.5356	5.6209	20.9476
33	6	rs407063636	75694568	1	1.9331	1.4398	1.6045	3.3455	17.0142
33	6	rs418951955	75707839	1	1.121	0.7221	0.8169	3.1273	16.3149
33	6	rs401556754	75748599	1	1.4215	0.546	0.8023	3.5662	19.3359
33	6	rs424123997	75842854	1	2.0198	1.1066	1.1769	2.9364	18.1862
33	6	rs398578667	75855359	1	1.5955	0.7887	0.6874	3.2649	19.5861
33	6	rs413462903	75913431	1	1.6396	0.9821	0.6772	3.2716	20.4279
33	6	rs424852181	75941134	1	1.756	1.193	0.7923	3.3752	20.3847
33	6	rs403425537	75997362	1	1.4751	0.9123	0.7791	3.2826	18.0408
33	6	rs414708183	76057551	1	1.8437	1.3665	1.4211	3.7837	17.0495
33	6	rs426651052	76089844	1	1.9523	1.2732	1.7765	3.3391	15.8532
33	6	rs405076600	76094809	1	1.9899	1.3154	1.7689	3.8478	15.8242
33	6	rs416380158	76210108	1	2.1112	1.3115	1.9665	5.519	17.3649
33	6	rs427742132	76248696	1	2.2644	1.4536	2.0399	5.2541	15.9855
33	6	rs406256273	76316031	2	1.9067	1.2335	1.5625	6.2112	17.9367
33	6	rs421230702	76417449	2	1.4052	1.0787	0.8073	7.5028	26.2647
33	6	rs428338828	76451094	2	2.0624	1.589	1.1976	7.4552	25.4679
33	6	rs406981313	76511171	2	2.1076	1.8122	1.0604	8.0465	26.9438
33	6	rs429410120	76539791	2	2.1189	1.5104	1.0819	7.7241	25.2554
33	6	rs408600660	76599033	2	1.8209	1.3975	1.1814	6.3573	27.5297
33	6	rs419970065	76629372	1	2.0664	1.5545	1.5058	5.5535	29.537
33	6	rs398562330	76707987	1	2.3203	1.4061	1.4689	5.5573	29.2857
33	6	rs413955577	76786132	1	2.2849	1.7961	1.4842	4.3523	25.8544
33	6	rs420683824	76803190	1	2.442	1.8331	1.481	4.3288	25.9241
33	6	rs399253378	76838875	1	2.4806	2.0374	1.5007	3.7156	20.128
33	6	rs410478721	76919267	1	1.8416	1.4862	1.0664	4.901	23.9178
33	6	rs425738007	76954049	1	1.4357	1.3614	0.9415	4.9934	24.9438
33	6	rs404431825	77012913	2	2.0493	1.3175	0.9501	5.8758	32.2213
33	6	rs412207539	77087409	2	1.535	0.899	0.7227	7.0663	33.8427
33	6	rs423553290	77140289	2	1.6622	1.3509	1.4557	6.2634	35.9855
33	6	rs406239887	77162817	2	2.2294	1.6973	1.4242	7.0638	35.3007
33	6	rs417540946	77224651	2	1.5246	1.1046	1.0932	7.5201	36.6838
33	6	rs402737665	77285476	2	1.573	1.3078	1.0808	7.483	34.423
33	6	rs418222726	77318817	2	2.5224	3.1056	1.8424	8.3688	46.7091
33	6	rs429392417	77404330	2	1.7248	2.1798	1.35	7.8674	42.2222
33	6	rs408068050	77459287	2	1.1988	1.8391	1.2242	6.2559	38.9173
33	6	rs419951979	77554491	2	0.8579	1.473	1.0182	10.5199	46.3858
33	6	rs427127291	77641559	2	1.0234	2.0241	1.457	7.523	42.9617
33	6	rs409782444	77689989	2	1.1058	1.9853	1.5011	7.195	31.08
33	6	rs420830879	77699552	2	1.4219	2.2189	1.5367	6.0716	28.3446
33	6	rs399606595	77769157	2	1.1184	1.5926	1.0834	6.0571	26.259
33	6	rs410393633	77814526	1	0.9512	1.6938	1.1029	5.3854	20.5234
33	6	rs404185378	77845290	2	0.2421	0.7148	0.6624	6.8128	27.9903
33	6	rs421804961	77903329	1	0.5139	0.9704	0.8327	4.5746	24.782
33	6	rs400386544	77952125	1	0.7982	1.0742	0.9703	4.3335	23.8021
33	6	rs411676168	77987951	1	0.4856	0.7767	0.6673	4.5181	23.9186
33	6	rs423474690	78032882	1	1.063	1.0823	0.8239	4.336	25.6929
33	6	rs406160158	78043222	1	1.0127	1.1627	0.8043	3.4401	23.4894
33	6	rs413298443	78126746	1	1.1214	0.6543	0.4948	3.5871	25.9148
33	6	rs424448320	78142091	1	1.2605	0.6737	0.386	3.436	24.7097
33	6	rs425461547	78371120	1	1.1326	0.8321	0.5351	4.6562	31.6034
33	6	rs415225796	78532089	1	0.9788	0.9763	0.3079	2.6038	15.7119
33	6	rs430618559	78552514	1	0.8852	1.0721	0.7631	3.1386	19.151
33	6	rs409635451	78616685	1	0.8371	0.8997	0.7371	2.9889	20.2953
33	6	rs428099305	78676839	1	0.5523	0.611	0.5569	3.4185	16.5855
33	6	rs406805994	78748344	1	0.5184	1.0157	0.8286	4.4058	18.7809
33	6	rs421510841	78765038	1	0.8456	1.9397	1.4087	3.445	16.8846
33	6	rs400263389	78800503	1	0.9143	1.8849	1.3901	3.4885	17.2044
33	6	rs407491299	78870395	1	1.0489	1.9213	1.0348	2.6771	14.0503
33	6	rs418786935	78934436	1	0.537	1.2385	1.0568	3.2661	19.7189
33	6	rs401424392	79059955	1	0.5043	1.3495	1.0397	3.1425	16.4563
33	6	rs413180757	79090228	1	0.491	1.1698	1.0579	2.4416	21.5056
33	6	rs424680929	79128116	1	0.8736	1.5026	1.1738	3.1688	23.0313
33	6	rs399077568	79204323	2	0.7794	1.5881	1.428	6.0264	34.8709
33	6	rs414460729	79309043	2	1.378	1.2942	1.598	7.9282	45.5577
33	6	rs425105925	79335448	2	1.1856	0.9641	1.4348	8.4364	46.1173
33	6	rs403761524	79389243	2	0.9279	0.567	1.5163	8.6173	53.4126
33	6	rs415078694	79528076	2	1.4565	0.4752	0.7588	8.7521	48.9779
33	6	rs426387817	79619476	2	2.0065	0.53	0.7863	9.242	48.0924
33	6	rs159978422	79645734	2	1.8429	0.5069	0.5266	8.7835	43.9611
33	6	rs428057390	79687879	2	1.5044	0.4058	0.5202	8.0436	43.4313
33	6	rs406723592	79765004	2	1.6303	0.6255	0.6192	7.6792	38.2656
33	6	rs418114419	79814937	2	1.044	0.3974	0.5659	6.977	36.9801
33	6	rs429357319	79855000	2	2.0238	0.8785	1.3043	7.202	38.2497
33	6	rs407344474	79903497	2	1.4133	0.6544	1.0262	6.1104	31.6853
33	6	rs418701922	79909350	2	1.9353	0.882	1.5022	6.4723	36.2715
33	6	rs401393207	79975068	2	1.5778	0.3096	0.771	8.531	45.4801
33	6	rs408595216	80037849	2	1.196	0.1566	0.3628	8.5572	45.8253
33	6	rs414310674	80111667	2	1.1749	0.1981	0.2978	9.0205	48.6819
33	6	rs425646405	80130036	2	1.5442	0.648	0.6024	8.4548	47.9385
33	6	rs400107196	80196862	2	0.795	0.2582	0.2517	8.9006	49.9551
33	6	rs410907500	80253040	2	0.8266	0.446	0.3121	9.0601	51.1245
33	6	rs426369510	80325742	2	1.2809	1.0715	0.8048	9.5488	48.6107
33	6	rs404988742	80368116	2	1.1148	0.7617	0.3206	9.5224	50.7023
33	6	rs423841149	80424144	2	0.9706	0.5096	0.7293	9.969	49.7514
33	6	rs402497428	80467354	2	0.8705	0.6259	0.4089	9.2482	43.3064
33	6	rs417758476	80516832	2	1.5341	1.0312	0.9799	8.0361	40.3095
33	6	rs429278138	80531786	2	0.7746	0.3871	0.5991	8.8439	39.3509
33	6	rs403709959	80594442	2	1.5453	0.9559	1.3367	9.6281	46.143
33	6	rs414559816	80631794	2	0.9809	0.5549	0.6878	9.1887	41.4734
33	6	rs430011453	80654272	2	1.2604	0.9053	0.7969	9.5409	42.9017
33	6	rs426828157	80789381	2	1.1904	0.8281	0.5785	9.315	40.8982
33	6	rs419810635	80795459	2	1.521	1.109	0.9789	8.5784	39.711
33	6	rs408537781	80855998	2	0.8577	0.8335	0.6776	10.8319	40.6615
33	6	rs410146392	80878591	2	0.7306	0.55	1.0031	9.2893	32.5214
33	6	rs399064295	80912095	2	1.1208	0.703	0.7048	8.8707	39.5407
33	6	rs400090911	80954098	2	0.8154	0.1963	0.2068	8.7521	39.0993
33	6	rs411395965	80994395	2	0.7545	0.1111	0.1239	8.7866	36.7708
33	6	rs422213179	81020371	2	0.8631	0.1972	0.1289	8.3968	35.2694
33	6	rs400759295	81040746	2	0.6599	0.2581	0.125	8.7271	36.3006
33	6	rs411995253	81084794	2	0.5893	0.3343	0.172	8.2602	37.7774
33	6	rs423428584	81142081	2	0.6253	0.503	0.6042	7.4567	40.734
33	6	rs405992812	81159661	2	1.1124	0.8734	0.947	7.6191	34.9594
33	6	rs413732044	81237307	2	1.0123	0.4529	0.5423	6.155	36.1143
33	6	rs425116374	81261188	2	1.1	1.0546	0.6462	7.5535	37.6554
33	6	rs414990326	81317449	2	0.9507	0.4926	0.5544	6.6598	36.4011
33	6	rs430379087	81345820	2	1.3715	0.8296	0.7399	6.4689	36.1274
33	6	rs404266257	81394909	2	1.3815	1.0392	0.8894	6.4328	32.5587
33	6	rs415562766	81425577	2	1.5856	1.1376	1.0966	6.4924	33.633
33	6	rs416797265	81496387	2	1.2642	1.111	0.8114	6.8357	34.9455
33	6	rs426996738	81520237	2	1.1863	1.0685	0.7221	6.4534	34.255
33	6	rs409630522	81557704	2	2.0959	1.7321	0.9082	9.2669	51.9987
33	6	rs407225797	81985551	2	4.6002	3.9158	3.3845	10.3169	52.8868
33	6	rs422575325	82439479	2	2.6411	2.437	1.7522	8.3789	49.3295
33	6	rs401176104	82488360	2	2.5048	1.8296	1.7058	8.1064	47.5098
33	6	rs411951475	82506153	2	3.1675	1.7045	1.3145	7.0194	39.3131
33	6	rs418982114	82551421	2	2.2922	1.43	1.2122	7.9163	42.2179
33	6	rs401869368	82589713	2	2.3707	1.5926	1.4877	7.3914	38.8759
33	6	rs413194269	82630806	2	2.7353	2.4093	1.7677	8.383	34.3741
33	6	rs425029139	82652985	2	1.8376	1.36	1.471	7.6948	37.9175
33	6	rs410755528	82749999	2	2.6104	2.7234	1.4981	7.9191	43.5374
33	6	rs419412609	82878462	2	2.4156	2.352	1.5815	8.0669	43.2428
33	6	rs426237459	82934953	2	1.6523	1.793	1.0732	8.4127	42.5387
33	6	rs415553402	83005768	2	1.2521	1.024	0.634	9.9423	44.2961
33	6	rs405437778	83129370	2	1.1581	0.7118	0.3103	9.7969	35.5502
33	6	rs416755234	83169972	2	1.4342	1.1365	0.4695	9.2978	34.549
33	6	rs428064024	83218153	2	1.0814	0.7571	0.2147	9.6893	35.7397
33	6	rs418428216	83251559	2	0.7924	0.5825	0.385	8.1037	41.2636
33	6	rs429595995	83319310	2	0.9222	0.3712	0.2306	8.0031	42.8644
33	6	rs55631782	83359801	2	0.8117	0.3046	0.2343	9.5623	48.3343
33	6	rs419186873	83485695	2	0.8509	0.4065	0.2983	8.7139	44.2921
33	6	rs401819917	83498346	2	0.599	0.2619	0.2322	8.7735	42.1655
33	6	rs408953141	83537891	2	1.3743	0.5993	0.2443	8.5673	45.4478
33	6	rs420338434	83570478	2	1.2788	0.6708	0.2589	9.0957	48.4316
33	6	rs410677523	83677692	2	1.3307	0.8423	0.316	10.7225	50.3956
33	6	rs425956593	83722059	2	2.1141	1.1001	0.5683	7.6096	47.6263
33	6	rs400589407	83786685	2	2.0835	0.9695	0.7199	7.6777	42.429
33	6	rs411889245	83896394	2	1.8463	0.7997	0.4518	6.8568	49.9424
33	6	rs422804797	84050254	2	1.6244	0.6331	0.1734	8.7047	55.0837
33	6	rs405291649	84109416	2	1.8687	0.7473	0.2772	9.6246	56.4697
33	6	rs423839422	84265046	2	2.0628	1.1205	0.7593	11.0907	56.2927
33	6	rs429629365	84590065	2	2.4194	1.9183	1.0259	10.4568	54.2786
33	6	rs415389528	84663879	2	2.2612	1.7131	0.7466	9.3172	51.6214
33	6	rs430830129	84740082	2	1.3371	1.0803	0.5189	11.0209	52.9024
33	6	rs408875483	84771722	2	1.1707	0.6565	0.4665	10.9854	55.9182
33	6	rs420256755	84846848	2	1.8958	1.6326	0.8262	11.0765	65.2603
33	6	rs398816126	84868391	2	1.2107	1.3362	0.771	9.4497	57.381
33	6	rs410141696	84933274	2	1.2266	1.4747	0.8638	10.204	65.2262
33	6	rs422024615	85010845	2	1.3616	2.0286	1.2822	8.1805	62.7284
33	6	rs400568323	85037510	2	1.3494	1.8406	1.1236	8.0561	64.2801
33	6	rs418809838	85255170	2	1.7033	1.9406	1.4755	9.0999	66.1521
33	6	rs401637305	85304475	2	1.2518	0.7064	0.6143	6.4471	66.6776
33	6	rs412436140	85328509	2	1.2854	0.8416	0.7314	7.35	66.7504
33	6	rs423823270	85348037	2	1.5174	0.9592	0.8292	7.6899	66.9525
33	6	rs402385058	85359673	2	2.238	1.2976	1.2194	7.2371	65.4546
33	6	rs413688297	85376193	2	2.4478	1.3969	1.1674	8.2507	65.3214
33	6	rs405282100	85400348	2	1.796	1.3458	0.83	6.4726	62.7765
33	6	rs430788140	85481962	2	2.6268	1.1795	1.116	8.6125	63.6581
33	6	rs404053927	85506592	2	2.3958	1.2962	1.2037	7.4006	58.5514
33	6	rs415319007	85543981	2	2.5936	1.3493	1.1696	7.7082	57.4327
33	6	rs416099168	85603410	2	2.49	1.2079	0.8429	9.0849	58.6277
33	6	rs427390461	85644505	2	3.4063	1.6897	1.2296	7.9931	54.5355
33	6	rs421084751	85752485	2	3.0553	1.3871	0.9213	8.5577	49.1138
33	6	rs407602829	85772584	2	2.52	1.3473	0.787	8.9797	51.3988
33	6	rs418967957	85827054	2	2.0927	0.7493	0.4542	9.0382	54.9346
33	6	rs398983498	85853933	2	2.427	1.1036	0.6828	8.9955	53.407
33	6	rs401619355	85870291	2	2.6045	1.2496	0.9248	8.2274	50.125
33	6	rs419670766	85961765	2	2.0705	0.9749	0.3991	9.0256	56.3785
33	6	rs398154316	86019583	2	1.8604	0.9775	0.5332	7.9893	49.6207
33	6	rs413578429	86052453	2	2.1322	1.5708	0.8236	8.2081	50.967
33	6	rs424691819	86085926	2	1.6928	1.4977	0.8874	7.6431	49.6117
33	6	rs403442008	86119236	2	1.501	1.4491	0.79	7.4684	51.4405
33	6	rs411212706	86149304	2	1.8946	1.9245	1.0223	9.0037	52.2099
33	6	rs426643484	86175488	2	1.8737	1.6697	1.0431	8.7187	48.6641
33	6	rs405203396	86226399	2	1.5009	1.4629	0.6431	6.7582	49.2537
33	6	rs416518732	86248665	2	1.5771	1.3781	0.6998	6.3183	46.4179
33	6	rs405835251	86274276	2	1.0772	1.18	0.5609	6.6637	44.8573
33	6	rs428353304	86337867	2	1.2465	0.9763	0.5123	10.1052	45.5057
33	6	rs407061003	86371791	2	0.5787	0.7246	0.2698	5.8244	44.0592
33	6	rs418926568	86412734	1	1.0023	0.9999	0.5558	5.6415	39.2717
33	6	rs411107629	86446784	2	0.6211	0.5591	0.2478	7.167	45.124
33	6	rs430241015	86505836	2	0.5471	0.8205	0.3946	5.8853	35.4088
33	6	rs408680013	86549362	2	1.3336	0.8962	0.8172	7.0806	40.8373
33	6	rs420047935	86702429	2	0.931	0.4716	0.2695	6.3294	47.4126
33	6	rs398586370	86778759	1	0.5818	0.6373	0.4623	5.1812	38.1947
33	6	rs409405602	86855474	2	1.6511	0.7059	0.4941	5.9355	48.6586
33	6	rs399334803	86938298	2	1.5838	0.5715	0.4028	6.7998	45.7933
33	6	rs159980627	87003501	1	1.5457	0.6667	0.6257	5.3498	30.4885
33	6	rs426561678	87066816	2	1.641	0.6671	0.3554	7.1176	39.1476
33	6	rs400963110	87135231	2	1.7567	0.7962	0.3854	6.7306	35.3847
33	6	rs423569774	87243792	2	1.3455	0.628	0.2132	6.2942	32.5876
33	6	rs406251981	87253296	2	1.4888	0.6703	0.2495	6.8801	33.1332
33	6	rs417049518	87305481	2	1.4064	0.6177	0.555	6.4477	28.5743
33	6	rs424430815	87319744	2	1.3064	0.6681	0.3907	5.7863	32.6411
33	6	rs402881297	87374928	1	0.9679	0.5218	0.3602	5.4032	29.8259
33	6	rs418344184	87397263	1	1.1961	0.6683	0.5701	5.6107	30.546
33	6	rs408600230	87422641	2	2.2085	0.8742	0.6165	6.7186	32.9606
33	6	rs415838829	87482197	2	2.1884	0.9172	0.7901	6.4764	32.0156
33	6	rs420464482	87613515	2	1.5645	0.6796	0.6558	5.9757	27.8582
33	6	rs399249466	87642141	2	1.6431	0.8548	0.6519	5.8144	25.63
33	6	rs406391115	87655315	2	1.6716	0.7204	0.4183	6.3622	23.9484
33	6	rs416488213	87706254	2	1.7951	0.5062	0.4309	8.1404	26.4093
33	6	rs421865311	87746676	2	1.4734	0.6826	0.455	7.6893	21.0435
33	6	rs159980878	87783546	2	1.6972	0.5807	0.3302	8.6104	28.6159
33	6	rs423551198	87823718	2	2.0945	1.7422	0.7755	6.499	18.6626
33	6	rs402137492	87845244	2	2.3807	1.7748	0.8552	6.9902	19.577
33	6	rs413455491	87902326	2	1.8738	1.135	0.6756	7.7008	23.9771
33	6	rs424090612	87928585	2	2.1951	1.5846	0.8021	8.1226	22.5419
33	6	rs402765559	87964429	2	1.8008	1.1977	0.7094	9.0978	25.7571
33	6	rs418185460	88007058	2	2.0279	1.4157	0.9216	9.1534	29.5232
33	6	rs425380348	88048920	2	2.1717	2.0003	1.0399	8.5049	30.1933
33	6	rs403982195	88113526	1	2.3129	1.8629	1.0461	4.8911	26.1529
33	6	rs415820203	88166804	1	2.0547	1.9939	0.9275	4.8638	26.7597
33	6	rs409811404	88206395	1	1.7037	1.9918	0.7968	3.5515	23.3201
33	6	rs416968535	88261774	1	1.5296	1.4648	0.9125	3.7021	20.3837
33	6	rs421785922	88337941	1	1.237	1.3415	0.699	3.6471	20.6846
33	6	rs429072173	88384265	1	1.2896	1.4528	0.8432	3.65	22.013
33	6	rs407569094	88425944	1	1.739	1.5594	0.7779	4.5838	22.2285
33	6	rs419201634	88449782	1	2.1659	1.9274	1.1102	4.6955	23.1118
33	6	rs402064667	88493546	1	1.6965	1.6255	0.9701	2.1395	16.0262
33	6	rs413264228	88554252	1	2.0168	1.6932	0.8168	3.28	19.8071
33	6	rs414013300	88637351	1	2.6161	2.5862	1.2952	1.3938	17.904
33	6	rs425365661	88761412	1	2.3035	2.3862	1.1043	1.993	16.1814
33	6	rs411128381	88794805	1	2.1578	1.7553	0.9839	3.277	19.3111
33	6	rs400759444	88867135	1	2.8776	2.3439	1.3334	3.7656	18.7548
33	6	rs416812411	88970750	1	1.9933	1.2364	0.598	3.763	27.0144
33	6	rs421717638	88994368	1	3.731	2.3533	1.859	3.6941	26.265
33	6	rs424687209	89051418	1	2.5202	1.6741	0.8757	3.9628	24.0046
33	6	rs428073785	89096366	1	2.9163	1.6914	1.7494	3.7592	26.3722
33	6	rs425799991	89138707	1	2.6568	1.5975	1.6086	3.6494	26.8973
33	6	rs417628676	89197711	1	1.8484	0.97	0.8714	4.7377	27.0905
33	6	rs428990351	89209084	1	2.0993	0.9759	1.1089	3.8798	26.5631
33	6	rs418785996	89312731	1	3.4461	1.3224	2.1551	5.5084	28.6185
33	6	rs429966346	89324712	2	4.3106	1.8457	2.9402	5.8564	28.2379
33	6	rs430016753	89368575	2	4.4847	1.7945	2.8724	7.0386	27.226
33	6	rs417605238	89377605	2	4.5091	1.9117	2.8807	5.9599	30.0415
33	6	rs422067679	89461438	1	4.4546	2.036	2.8062	5.5113	27.1193
33	6	rs405120858	89570185	2	3.108	1.4644	1.8652	5.772	25.3815
33	6	rs420296448	89607125	1	2.7484	1.4068	1.8709	4.2158	25.0806
33	6	rs399087129	89623266	1	3.0872	1.5594	2.0777	4.9116	24.7747
33	6	rs414445822	89713688	1	2.9028	1.5314	2.0781	4.0087	24.7514
33	6	rs417836361	89756366	1	3.459	1.7888	2.4344	4.5684	23.7003
33	6	rs424406189	89840211	1	2.1456	0.977	1.3955	4.1547	21.5563
33	6	rs410995927	89954801	1	1.3889	0.6533	0.8581	3.8438	19.9787
33	6	rs426484776	89999580	1	2.117	0.875	1.0023	4.2103	23.0475
33	6	rs405003167	90072127	1	3.1877	1.3423	2.0191	4.2003	21.4177
33	6	rs424749893	90133179	1	1.9253	0.7566	1.2323	4.0945	21.3798
33	6	rs426260699	90232091	1	1.8574	0.5791	1.3138	3.5879	18.1065
33	6	rs424070911	90258143	1	2.1961	0.5535	1.2063	4.8792	21.7603
33	6	rs418114685	90393376	1	1.2479	0.6678	0.8079	3.1897	15.0988
33	6	rs429357136	90437635	1	1.7493	0.7228	1.3357	3.2823	12.0258
33	6	rs403278917	90450931	1	0.9401	0.4922	0.5623	2.1769	13.0135
33	6	rs414557244	90498535	1	1.2527	0.6081	0.854	4.1332	12.8802
33	6	rs429900502	90514488	1	1.302	0.6271	0.6964	2.5074	13.9508
33	6	rs159984947	90585421	1	1.9723	0.9903	1.0154	3.3613	13.1464
33	6	rs416335717	90626473	1	2.5642	1.2865	2.126	3.7952	11.5393
33	6	rs418420265	90688529	1	2.9474	1.6501	2.5931	4.4209	11.0034
33	6	rs427640062	90765173	1	3.0424	1.7547	2.6605	3.5397	9.1241
33	6	rs421572501	90913200	1	2.0007	1.0556	1.6237	3.006	10.5436
33	6	rs426872723	90962054	1	2.5081	1.1279	2.0364	4.1623	9.3576
33	6	rs400109138	90971035	1	3.1906	1.9582	2.9704	3.3509	8.8874
33	6	rs406830262	91029538	1	2.7863	1.6637	2.8603	3.5874	10.4721
33	6	rs422091263	91039232	1	2.5471	1.7819	2.3219	3.7913	9.083
33	6	rs400839443	91048416	1	2.4016	1.2713	2.0149	3.8707	10.4185
33	6	rs411176084	91081938	1	2.5446	1.4309	2.4738	3.5919	11.5409
33	6	rs426606529	91150999	1	3.8571	2.1523	3.2467	3.4858	12.9219
33	6	rs412369368	91236129	1	3.3554	1.8174	2.6111	3.0815	12.8862
33	6	rs423679059	91268069	1	4.9433	3.259	4.1279	3.5383	12.8656
33	6	rs405863388	91274336	1	3.0903	1.6233	2.3051	3.1609	12.5308
33	6	rs417142573	91333234	1	3.7552	2.3512	2.8852	3.4004	15.8743
33	6	rs414609804	91418821	1	2.9552	1.9557	2.5551	3.8465	16.4809
33	6	rs428357183	91452816	1	3.9098	2.6028	3.397	4.171	15.1055
33	6	rs402945297	91488318	1	2.8952	1.8036	2.4863	3.9197	16.0857
33	6	rs414287141	91532548	1	2.1008	1.4761	1.939	3.6981	16.0964
33	6	rs414764561	91589401	1	1.7377	1.2217	1.3904	5.1891	17.9704
33	6	rs430180150	91603360	1	1.7769	1.299	1.4705	4.9681	17.1746
33	6	rs410158941	91635428	1	4.7226	3.6328	4.008	4.9597	17.9175
33	6	rs415809354	91676978	1	3.207	1.7335	2.1744	5.3219	17.8543
33	6	rs415799745	91702669	1	4.3121	3.8105	3.4314	3.7591	17.0782
33	6	rs415941073	91713461	1	5.0269	4.4112	4.1447	3.9292	17.6157
33	6	rs427282339	91737634	1	2.8882	2.3741	1.8291	3.7447	17.8117
33	6	rs409399390	91774415	1	3.7795	4.3858	3.2826	4.1377	15.813
33	6	rs419469817	91839249	1	4.7769	3.5527	3.8054	3.9758	17.2551
33	6	rs406470322	91905152	1	3.2095	2.2883	2.3142	4.7349	17.6754
33	6	rs421941568	91947719	1	3.0483	1.8869	2.3978	4.0915	16.6653
33	6	rs400996183	91974074	1	3.9058	2.0409	2.8979	5.2124	16.7785
33	6	rs412320693	92011412	1	3.5361	2.3982	2.5166	3.6194	16.9781
33	6	rs423569770	92066981	1	4.2032	2.777	2.9601	3.6582	17.228
33	6	rs402169206	92128303	1	3.6738	2.3977	2.4247	3.2798	17.0217
33	6	rs424404151	92168345	1	2.6698	1.7177	1.4726	3.0409	17.8692
33	6	rs402821546	92223603	1	2.4564	1.6347	1.2093	3.9494	17.1384
33	6	rs418289306	92248398	1	2.3764	1.8465	1.2707	4.0439	16.5638
33	6	rs425482950	92281138	1	2.0828	1.7473	1.5004	3.5951	15.7549
33	6	rs404561825	92313131	1	2.6456	2.2841	1.8108	3.9272	11.8386
33	6	rs161852144	92341849	1	2.9891	2.984	2.295	4.4288	13.9319
33	6	rs427170023	92370264	1	3.2453	3.4347	3.7186	4.4953	15.3557
33	6	rs409847168	92383267	1	3.3901	2.5762	2.6957	3.8414	12.6615
33	6	rs406419019	92483201	1	3.9451	3.5621	3.5681	4.8413	12.6217
33	6	rs423188749	92516225	1	3.9356	3.4095	3.5384	3.2499	9.3713
33	6	rs400359616	92540307	1	3.9387	3.2249	3.6755	4.8897	15.2343
33	6	rs408107696	92576580	1	5.0384	3.4082	3.9321	3.3464	8.5463
33	6	rs403409824	92621438	1	5.1512	3.574	3.5566	3.1443	9.0288
33	6	rs417627230	92635261	1	5.2614	3.7666	3.4897	2.9842	9.7984
33	6	rs402110908	92682312	1	5.5028	4.0015	4.331	4.3588	13.013
33	6	rs413394275	92720517	1	4.6369	3.2203	3.7419	3.4491	11.1222
33	6	rs424771184	92779680	1	5.0794	3.9159	4.4643	3.008	9.58
33	6	rs424534039	92817942	1	4.1709	3.5958	4.1026	2.4018	9.3089
33	6	rs162298949	92883226	1	2.3978	2.4365	2.4633	2.0851	8.6644
33	6	rs398694595	92890167	1	2.9481	2.862	2.83	2.0969	8.9422
33	6	rs414084478	92953906	1	3.9224	3.9486	3.6327	2.2509	7.0247
33	6	rs425372174	93043637	1	3.8162	3.6434	3.4515	2.1095	6.443
33	6	rs403945002	93087419	1	4.2961	4.2989	4.103	2.2205	7.4594
33	6	rs415783642	93139456	1	4.5995	4.5788	4.4708	1.8108	6.1155
33	6	rs405661597	93204148	1	5.3602	5.0489	4.9131	1.088	7.2931
33	6	rs416997154	93314409	1	3.813	2.8299	3.5579	1.1186	5.9722
33	6	rs428213374	93348907	1	2.8401	2.0701	2.5373	1.4173	9.7419
33	6	rs407540737	93454751	1	1.8362	1.1885	0.8953	0.8121	8.3555
33	6	rs418870621	93480608	1	3.9002	2.8236	2.7579	0.6927	8.203
33	6	rs430534423	93507541	1	1.6769	0.8585	0.8648	0.6791	8.9176
33	6	rs420648170	93638801	1	3.3577	2.3783	2.6185	1.298	8.7953
33	6	rs399085771	93667971	1	3.3029	2.315	2.7579	1.2776	9.7782
33	6	rs413972194	93696013	1	2.8375	1.8681	2.0833	1.5287	9.3475
33	6	rs421245130	93764568	1	3.1923	1.6117	2.3758	1.5461	8.5138
33	6	rs399759490	93797028	1	2.728	1.4668	1.8169	1.6023	9.0682
33	6	rs411062749	93818026	1	3.5702	2.1425	2.6906	1.7499	6.6966
33	6	rs424193340	93962379	1	1.0131	0.8778	0.4452	1.2088	7.8066
33	6	rs402692048	93974128	1	1.6174	1.4954	1.375	1.1478	7.1168
33	6	rs417600215	93999223	1	0.6676	0.6015	0.2437	1.1639	7.3401
33	6	rs424842351	94096633	1	1.4474	0.9836	0.953	1.0896	6.2726
33	6	rs403362689	94131865	1	1.6288	1.8229	0.911	1.2335	8.2167
33	6	rs414667030	94164363	1	3.2494	3.0398	2.5278	0.9153	8.4928
33	6	rs430025674	94187197	1	1.303	1.1273	1.1522	1.2686	7.062
33	6	rs409119131	94225550	1	2.4571	1.6542	2.1333	2.2806	9.0466
33	6	rs416669606	94288453	1	1.8843	1.2909	1.8736	1.8775	7.7653
33	6	rs427679964	94322132	1	2.1674	2.7882	2.6516	2.612	8.6482
33	6	rs399712567	94647704	1	1.8284	1.0298	1.6198	2.9249	9.5381
33	6	rs411015757	94678211	1	1.2316	0.8533	1.1639	2.3485	9.9856
33	6	rs422367318	94715658	1	1.1002	0.8495	1.0926	1.8182	6.7081
33	6	rs400913665	94750478	1	1.2253	0.6405	1.0458	2.3711	9.4474
33	6	rs412733125	94780858	1	1.7441	1.1311	1.5008	2.6058	8.5796
33	6	rs423890116	94831842	1	1.0569	0.7735	1.177	1.4719	7.4396
33	6	rs426948876	94866714	1	0.9874	0.4148	0.7957	2.5408	10.0596
33	6	rs425191929	94963850	1	1.5794	0.6987	0.927	2.1857	8.3492
33	6	rs403256144	94999491	1	1.8883	0.8567	1.2677	2.5804	8.9016
33	6	rs414599982	95057130	1	2.0853	1.1841	1.3794	2.8413	8.0539
33	6	rs426027606	95174842	1	0.8574	0.4484	1.0542	3.7288	5.7849
33	6	rs415727559	95198061	1	1.4083	0.7482	1.6277	4.1336	6.0649
33	6	rs427556257	95223120	1	0.9894	0.4882	1.2102	3.7835	5.8179
33	6	rs410204604	95231249	1	1.41	0.6892	1.3128	4.0073	7.1791
33	6	rs417425759	95242639	1	1.5435	0.725	1.3512	4.345	6.7093
33	6	rs428877769	95290473	1	1.6999	1.5075	1.5802	3.2973	8.9123
33	6	rs406872653	95373174	1	1.414	1.1347	1.2105	3.3467	6.5963
33	6	rs400816792	95424423	1	1.2968	1.0575	1.0933	3.4671	6.4175
33	6	rs408013788	95464493	1	1.462	1.0269	1.1099	3.3058	7.61
33	6	rs419362839	95501625	1	1.2482	0.9386	0.9902	3.2882	8.1969
33	6	rs398384372	95538444	1	1.0448	0.6444	0.7662	3.718	7.8798
33	6	rs413789238	95579299	1	1.5255	1.416	1.2251	3.6893	6.7007
33	6	rs425173908	95630276	1	1.3872	1.0662	1.0395	3.0757	7.5596
33	6	rs419675710	95729334	1	0.5605	0.3852	0.4889	3.9514	6.7313
33	6	rs425678371	95794597	1	0.8905	0.8456	0.5387	2.8787	6.9075
33	6	rs404323567	95966997	1	0.9523	0.4546	0.6417	4.3372	5.8035
33	6	rs404381938	96009741	1	0.312	0.1483	0.2757	4.8988	6.8376
33	6	rs403205011	96016472	1	0.6838	0.2706	0.6284	4.5888	5.7294
33	6	rs418274551	97267310	1	0.5615	0.9744	0.9241	3.3468	5.7627
33	6	rs404073198	97296035	1	0.5964	0.5941	0.7662	3.5794	7.202
33	6	rs429655299	97307261	1	0.8525	0.9047	1.2292	3.4279	6.7541
33	6	rs420395621	97562129	1	0.7799	1.3166	0.8909	3.0893	5.9561
33	6	rs401281024	97790677	1	0.3988	0.6927	0.5424	3.427	6.2963
33	6	rs423912993	97881763	1	0.5017	0.6255	0.959	3.0109	6.2557
33	6	rs414354472	97980990	1	0.4355	0.724	0.841	3.9394	5.9599
33	6	rs401201235	98683211	1	1.1572	1.1702	2.0556	5.1737	5.7351
33	6	rs412495304	98809630	1	0.5274	0.6299	1.1647	4.3703	5.9627
33	6	rs423215427	98845892	1	0.5332	0.7663	1.4216	5.0876	7.9797
33	6	rs419602052	98893802	1	1.0536	1.6274	2.016	5.012	6.7215
33	6	rs410050945	98928742	1	0.6195	0.7185	1.0385	5.1282	6.9186
33	6	rs425692142	98975593	1	1.3723	1.2085	1.8126	4.1611	7.0531
33	6	rs430701539	98990418	1	0.4895	0.6479	0.6595	3.7859	7.0713
33	6	rs400030227	99029097	1	0.6913	0.6163	0.8195	4.2931	7.0099
33	6	rs411316075	99086959	1	0.8011	1.5257	1.6269	4.2141	9.2084
33	6	rs404842594	99209905	1	0.4808	1.4916	0.7956	4.1866	9.6578
33	6	rs416154717	99263385	1	0.5179	1.4193	0.5616	4.5438	6.8049
33	6	rs423202497	99321880	1	0.4848	1.1724	0.4438	4.5955	7.0804
33	6	rs406011490	99348342	1	0.6719	1.5778	0.7628	3.3238	6.6049
33	6	rs428962412	99432256	1	0.9583	1.2734	1.4159	4.1654	8.754
33	6	rs414860304	99587993	1	1.4424	1.7596	2.0934	4.5887	7.4901
33	6	rs429071054	99736236	1	0.4648	1.2034	1.0228	3.8782	6.4526
33	6	rs408388431	99782753	1	1.025	2.0151	1.6824	3.6596	6.2039
33	6	rs415267127	99810115	1	0.9521	1.4554	1.4018	3.4438	6.1086
33	6	rs398293298	99899069	1	0.2333	0.1817	0.3322	3.9102	6.4425
33	6	rs401652214	99972429	1	0.6522	0.1209	0.4128	3.472	7.076
33	6	rs401193262	100213552	1	0.0461	0.0709	0.081	3.1769	6.5816
33	6	rs426872027	100639293	1	0.3898	0.3034	0.8749	1.4999	6.9118
33	6	rs428914946	100693390	1	0.4578	0.262	0.8654	1.5877	6.8178
33	6	rs420907904	100789007	1	0.6322	0.3681	0.9005	1.8672	5.8047
33	6	rs399399214	100808324	1	0.6785	0.3836	1.1338	1.917	5.7798
33	6	rs407116374	100847088	1	0.5168	0.3578	0.9767	1.7727	6.9902
33	6	rs422571503	100904523	1	0.2526	0.1494	0.616	1.4889	6.8424
33	6	rs424021028	100960654	1	0.1941	0.2326	0.2816	3.0666	7.2663
33	6	rs405549013	100978786	1	0.2583	0.3507	0.5269	3.3214	6.0839
33	6	rs401044428	101024015	1	0.2717	0.1658	0.4452	2.4905	8.2594
33	6	rs412352503	101058033	1	1.5011	0.8691	2.2556	2.9595	5.9999
33	6	rs419369158	101096970	1	0.6899	0.5906	1.4549	2.2357	7.1867
33	6	rs401687442	101126257	1	0.8454	0.6397	1.4743	1.3957	6.1657
33	6	rs161853463	101164348	1	0.4584	0.4216	0.8096	1.3471	6.2803
33	6	rs413075188	101235255	1	0.3928	0.6527	0.7026	1.5805	7.2456
33	6	rs424399504	101269246	1	0.2681	0.6181	0.6646	1.7043	6.749
33	6	rs410673014	101282336	1	0.1861	0.5427	0.6367	1.3349	5.7787
33	6	rs426024457	101308226	1	0.4726	1.2041	1.1622	1.609	7.7186
33	6	rs427116625	101550444	1	0.298	0.8616	0.7091	0.7395	6.152
33	6	rs405308332	101582388	1	0.2296	0.7452	0.6139	0.6753	5.953
33	6	rs416601442	101645832	1	0.0679	0.2898	0.2771	0.8363	5.6909
33	6	rs428032132	101661202	1	0.0702	0.437	0.2725	1.3346	7.0562
33	6	rs406465017	101771899	1	0.0856	0.3048	0.3447	2.4698	6.4478
33	6	rs421921058	101870643	1	0.2999	0.8826	0.9736	1.8784	6.7788
33	6	rs429006379	101977482	1	0.3674	0.7511	1.2097	1.7531	6.9216
33	6	rs399853675	102045625	1	0.8574	1.705	2.2956	2.4775	7.5628
33	6	rs408178404	102056325	1	0.4982	0.8431	1.3606	2.0387	6.9736
33	6	rs427625004	102148758	1	0.5749	0.8464	1.5624	2.2916	7.3472
33	6	rs400027974	102220925	1	0.3755	0.6949	1.338	2.0151	6.5396
33	6	rs427902723	102270832	1	0.2499	0.6515	0.9669	2.7527	5.8517
33	6	rs402192822	103010984	1	0.329	0.8647	0.5642	2.297	6.1283
33	6	rs409331828	104773144	1	0.4956	0.5582	0.1444	2.1224	5.7485
33	6	rs427847258	104825160	1	0.2639	0.2035	0.1311	2.3142	7.5515
33	6	rs409913088	104898235	1	0.5557	0.5974	0.2975	1.2931	5.8029
33	6	rs409691140	105184101	1	1.0643	1.2334	0.9453	3.4204	6.0755
34	7	rs430074495	45338881	1	0.4162	0.1337	0.1616	0.5633	5.7938
34	7	rs406781652	46975643	1	0.5846	0.4827	0.5308	0.4993	5.9049
34	7	rs407201242	47000348	1	0.4803	0.4417	0.3273	0.8015	5.8375
34	7	rs411548494	47489276	1	0.9238	1.1596	1.0063	0.3749	5.8158
34	7	rs422670653	47518226	1	1.1535	1.0738	1.1589	0.3953	6.1296
34	7	rs403724734	48657648	1	1.0651	1.095	1.3243	1.3129	5.7509
34	7	rs425652662	48701345	1	2.1675	1.9225	2.2203	1.0727	5.9542
34	7	rs430262434	48859164	1	0.344	0.3061	0.2036	0.9871	6.3319
34	7	rs425912646	56871420	1	1.3417	1.6508	0.9079	0.5968	5.9526
34	7	rs427714883	56962814	1	1.8719	1.4849	1.0285	1.5283	6.239
34	7	rs430671311	73250016	1	1.2225	0.4821	0.823	1.5613	6.9107
34	7	rs429903829	73302994	1	0.8837	0.2011	0.5871	1.452	5.8232
35	8	rs411259242	9707976	1	1.4629	0.7146	0.8582	6.9361	2.966
35	8	rs422503523	9741235	1	0.878	0.5408	0.5004	5.8666	1.3332
35	8	rs401090634	9769003	1	0.7855	0.3854	0.4408	5.8376	2.7688
35	8	rs409286518	12854217	1	0.8983	0.816	0.7182	6.3248	1.6997
35	8	rs398686071	12922099	1	1.1296	1.173	0.8994	5.7029	1.4921
35	8	rs421268098	12979551	1	0.4359	0.59	0.4631	6.2626	0.8707
36	8	rs411494569	52947097	1	1.8538	0.8724	0.5497	2.0657	5.7658
36	8	rs413259875	53108247	1	1.5742	0.9052	0.6393	1.6743	6.0246
36	8	rs403184587	53208541	1	1.2035	0.9817	0.5261	1.1552	5.8121
36	8	rs414484194	53261274	1	1.1834	0.8516	0.4508	1.0663	6.106
36	8	rs430243660	67227685	1	0.9311	0.8788	0.2464	0.8541	6.092
36	8	rs405043926	78112979	1	0.2341	0.4266	0.2061	0.2936	5.7487
36	8	rs415980846	78151684	1	0.7466	0.9606	0.5315	0.4782	6.8112
36	8	rs413851391	78284768	1	0.2518	0.2741	0.1521	0.6622	6.8574
36	8	rs423739186	78315969	1	0.3722	0.5001	0.2443	0.569	6.3857
36	8	rs419787913	79573015	1	0.0298	0.098	0.0563	1.9003	6.4486
36	8	rs398369297	79605705	1	0.0135	0.059	0.0882	2.0543	6.2744
36	8	rs425447264	79618621	1	0.0145	0.0811	0.1013	2.0431	6.415
36	8	rs399958570	79665826	1	0.219	0.3187	0.2195	2.3964	7.7791
36	8	rs426732819	79765523	1	0.4453	0.3074	0.2489	1.5435	5.9528
36	8	rs404091172	79802511	1	0.7349	0.4763	0.3736	1.5459	7.8752
36	8	rs400628598	79956376	1	0.1862	0.4864	0.1645	0.5731	5.9267
36	8	rs419755264	80541728	1	1.3714	2.127	1.1779	2.0612	6.3916
36	8	rs417336296	82491887	1	1.9121	2.295	1.5037	2.1608	5.9134
36	8	rs412006080	82653337	1	0.9894	1.8591	1.034	2.8156	6.322
36	8	rs420586781	82898823	1	2.2682	2.8578	2.1386	2.9292	7.2009
36	8	rs427910139	82922988	1	2.277	2.7341	2.4587	2.7274	6.0438
36	8	rs407114478	82937151	1	2.7283	3.4134	2.8084	2.7454	7.1904
36	8	rs400782231	83637052	1	2.2749	2.2849	1.8351	1.7673	7.2299
36	8	rs399367226	84599020	1	1.8873	2.2995	1.3182	1.2705	5.7714
37	9	rs423933809	13530145	1	2.7446	0.4012	1.4732	4.4567	5.96
38	9	rs422093338	14862796	1	1.5777	0.271	0.7379	5.9367	4.4758
39	9	rs407199656	30924495	1	0.971	1.2395	1.5471	5.7139	2.5801
39	9	rs425782463	31107781	1	2.1788	2.5366	2.9742	6.0779	2.2356
40	10	rs404874503	18250300	1	1.732	2.4174	1.3743	6.0622	3.2704
40	10	rs401142574	18284337	1	1.7444	2.7954	1.4184	6.7984	2.6968
40	10	rs160497231	19704761	1	1.6172	1.1063	1.1757	5.8502	3.3948
40	10	rs427168327	19791848	1	1.3386	1.2133	1.1641	7.0607	2.5558
40	10	rs405717145	19910064	1	1.275	1.4294	1.301	6.572	3.8412
40	10	rs428055027	20033646	1	1.9454	1.5994	2.0455	7.0118	3.4078
40	10	rs407841001	20232397	1	2.4322	2.1262	2.4708	5.9675	1.9617
41	10	rs400334942	48592997	1	2.0637	0.8657	1.0777	2.3371	5.8885
41	10	rs426321147	51601034	2	5.9929	5.278	6.4884	3.4951	0.9849
41	10	rs414135156	54159648	1	3.7423	4.3882	4.4348	1.006	5.8356
41	10	rs421378591	54198420	1	4.2312	4.7856	4.9889	1.3234	6.427
41	10	rs410966983	54414367	1	4.0795	3.645	4.8807	2.004	5.7996
41	10	rs426691434	54465548	1	4.4934	4.6843	5.3689	2.2564	6.1741
41	10	rs404692635	54528921	1	4.5405	4.5765	5.3498	2.8473	8.0269
41	10	rs423058983	54577415	1	4.5182	4.5165	4.7282	3.0711	9.0691
41	10	rs419980755	54736984	1	3.8528	4.091	4.1243	2.4282	6.5504
41	10	rs405243750	54778695	1	4.1235	4.3028	4.0658	2.6748	7.0311
41	10	rs412194294	54811538	1	2.7306	2.5011	3.0264	2.8718	6.8845
41	10	rs423644909	54847466	1	2.6173	2.6336	2.7029	2.3582	7.1058
41	10	rs417783365	54909677	1	2.0672	2.0381	1.8216	2.0102	7.9508
41	10	rs429098738	54945062	1	2.1057	2.082	1.6268	2.3928	6.8188
41	10	rs430187423	55165890	1	3.9965	3.6609	3.8855	1.7788	5.8657
41	10	rs423509004	55901100	3	9.1494	6.5697	9.3453	2.446	4.2753
41	10	rs401955184	55913967	3	9.5492	6.9895	9.7145	2.3334	4.9679
41	10	rs413335190	55967294	3	7.8098	6.0242	7.6804	2.1043	4.9956
41	10	rs424912238	55986703	2	6.8247	5.4116	7.0349	1.635	4.8183
41	10	rs403481418	55992595	2	7.2359	5.658	7.4145	1.8072	4.8861
41	10	rs414541369	56056658	2	6.3347	4.9397	6.4085	2.9827	4.9474
41	10	rs413255413	56781717	1	5.7178	3.4334	5.4847	3.6407	4.926
41	10	rs398979807	56861977	1	5.9813	3.8681	5.2383	2.6806	3.2433
41	10	rs410565451	56870540	2	6.958	4.0336	6.3038	4.2326	3.5897
41	10	rs404249884	56902487	2	7.8281	4.9195	7.3728	3.9056	3.9718
41	10	rs415605586	56998915	2	6.7464	3.5794	6.5463	3.8974	4.0924
41	10	rs416816697	57153830	2	7.5063	5.0419	6.7338	3.0161	1.8578
41	10	rs428129303	57218318	1	6.4802	4.4356	5.5001	2.3603	2.9602
41	10	rs418265246	57292371	2	7.3362	5.1503	6.1106	1.7073	1.4994
41	10	rs415206635	58078983	1	5.6023	3.7893	5.7405	2.4493	1.3933
41	10	rs400307812	59008077	1	5.6783	3.3785	6.0207	3.7776	0.6515
41	10	rs401430913	60032030	1	1.723	0.6752	2.1413	3.1655	5.6925
41	10	rs399420590	60462982	1	2.0252	1.1188	2.0394	5.0167	6.3237
41	10	rs410781697	60504999	1	2.5256	1.5167	2.6891	3.3972	5.7494
41	10	rs428637921	60753921	1	4.4381	2.4477	4.6833	4.6573	5.9111
41	10	rs407127387	60772263	1	5.1512	2.7609	5.0039	4.7451	6.3119
41	10	rs408487774	60852362	1	5.0762	3.9275	5.7963	3.5838	3.3817
41	10	rs419855455	60900281	1	5.6454	4.461	6.1584	4.9361	2.9088
41	10	rs409452439	60934019	2	5.7392	4.6379	6.6034	3.7412	2.1133
41	10	rs420865662	60971554	2	6.3393	5.5474	7.2426	3.8938	2.2477
41	10	rs399639483	61001081	1	5.4733	4.6011	5.972	2.9875	1.9593
41	10	rs410702162	61022036	1	5.3979	4.6539	6.1926	3.4372	2.04
41	10	rs424484718	61289808	1	5.0384	3.748	6.07	1.7205	2.9396
41	10	rs401945370	61780633	1	5.1822	3.9534	6.8651	1.9748	3.4858
41	10	rs404044846	62405959	2	5.6943	4.3642	7.9715	1.96	2.7363
41	10	rs426774897	62486525	1	4.1462	3.3974	6.5938	1.6559	1.9624
41	10	rs422099184	62628640	1	4.1243	2.756	5.7085	1.5614	2.4896
41	10	rs407634534	62682067	2	6.1227	3.8611	7.3225	1.8667	2.4605
41	10	rs418994607	62747961	2	7.7954	4.9603	9.1482	3.7913	5.5404
41	10	rs405146973	63659341	1	4.461	3.5016	6.4212	2.3023	3.973
41	10	rs426624348	63673343	1	3.8503	2.8593	5.6918	2.8469	4.5692
41	10	rs408697087	64655167	1	5.4988	4.1924	5.9365	2.3778	2.8177
41	10	rs412273847	65138090	1	5.2081	3.1734	6.1508	2.1199	1.399
41	10	rs424746080	65312418	1	4.7595	2.2557	5.7135	3.2818	1.9724
41	10	rs414881525	65410994	2	5.7816	3.8575	7.3266	3.3277	2.5174
41	10	rs415861242	65495483	1	5.2842	3.3743	5.7502	3.0671	2.6035
41	10	rs427454065	65526347	1	5.4849	3.165	6.4362	3.8632	3.1407
41	10	rs417996414	68304039	1	4.0736	2.607	5.9119	2.5583	1.8349
41	10	rs425580057	68350878	2	6.0631	3.718	7.2379	2.7899	2.2015
41	10	rs415223726	69321429	1	3.5481	2.7258	5.8558	2.6194	1.4408
41	10	rs410619146	72322482	1	4.246	3.2947	5.9316	3.0975	1.2695
42	10	rs415670587	84940859	1	2.2818	2.1176	1.7067	6.2593	0.9861
43	11	rs420673660	678539	1	0.2222	0.265	0.4139	2.0675	6.4983
43	11	rs417183732	2061431	1	0.4888	0.563	0.6452	1.7489	5.9011
43	11	rs399746172	2821111	1	0.018	0.0906	0.1278	0.9567	5.8032
43	11	rs398439767	2942260	1	0.1506	0.1553	0.328	1.141	6.0744
43	11	rs415984888	3019165	1	0.1624	0.4371	0.5885	1.2076	6.42
43	11	rs413282825	3038982	1	0.2403	0.3296	0.4849	1.0634	6.0787
43	11	rs429992903	3349834	1	1.4304	0.9821	1.6007	1.6283	5.8819
43	11	rs398201094	4042008	1	0.4984	0.8637	0.5187	4.1071	6.0659
43	11	rs425453167	4060362	1	0.4835	0.741	0.4823	3.866	7.2179
43	11	rs425919895	4104366	1	0.5656	1.0218	0.6811	4.4077	7.4006
43	11	rs428864640	4136940	1	0.5286	0.9597	0.7572	3.5342	8.4633
43	11	rs419620607	4177138	1	0.4111	0.8179	0.8506	3.2972	7.5375
43	11	rs424296055	4252932	1	0.7751	1.112	1.4905	3.5389	6.3016
43	11	rs403154385	4270299	1	0.7347	0.9651	1.4707	3.8725	7.3431
43	11	rs415663973	4334676	1	0.5919	1.1028	1.2964	3.3402	6.1555
43	11	rs427002773	4352695	1	0.6477	1.3222	1.3627	3.5238	7.0192
43	11	rs399713297	4763221	1	1.1579	1.9406	1.9645	4.5456	5.7573
43	11	rs427711005	5372738	1	0.2926	0.591	0.4645	3.4727	5.9566
43	11	rs413147973	7277727	1	0.6205	0.9391	0.6834	3.1272	5.8527
43	11	rs416559023	8779337	1	0.905	1.0901	0.496	0.8551	5.8077
43	11	rs409015124	8791000	1	0.5966	0.7406	0.2477	1.0308	6.3502
43	11	rs399207236	9621636	1	1.4677	0.7586	0.6338	1.9655	6.8983
43	11	rs400558685	9817208	1	1.7024	1.3005	1.0189	1.7637	9.0937
43	11	rs161006527	9841848	1	1.6106	1.0729	0.9679	1.7427	8.515
43	11	rs428923302	9852593	1	1.4272	0.7951	0.7672	1.8752	9.5528
43	11	rs411876739	9995397	1	1.3692	0.6714	1.0053	3.3012	6.6171
43	11	rs416332198	10038884	1	2.3157	1.1425	1.7691	3.3003	6.7883
43	11	rs423062135	10089791	1	2.2048	1.2443	1.4951	2.996	5.8269
43	11	rs405630052	10118816	1	1.9989	1.1044	1.4178	2.9556	6.2949
43	11	rs413124479	10158767	1	2.7566	1.8646	1.788	2.713	8.0391
43	11	rs402915428	10259425	1	1.7882	0.9682	1.1046	3.9939	7.4863
43	11	rs418138980	10306439	1	2.1653	1.1582	1.2726	2.5708	7.0222
43	11	rs402616902	10462713	1	1.3113	0.6642	0.7908	3.6908	5.9997
43	11	rs428993485	10539198	1	2.0735	0.8712	1.1653	4.1748	6.6823
43	11	rs403561395	10564674	2	2.1055	0.6191	0.9362	6.4723	9.5143
43	11	rs415632350	10614872	1	1.254	0.7544	0.7987	1.0229	6.5819
43	11	rs162119546	10884893	1	1.7165	0.4546	0.8926	4.3377	8.4904
43	11	rs430633112	10953419	1	1.0588	0.2548	0.431	4.4755	8.2198
43	11	rs416540557	11886289	1	0.7018	0.4108	0.2959	2.074	6.0487
43	11	rs424755366	12351218	1	0.2768	0.0256	0.1026	0.776	6.0376
43	11	rs420953253	12523179	1	0.7412	0.4062	0.2203	0.9336	5.7869
43	11	rs405957015	12655840	1	0.6646	0.3011	0.226	0.916	6.7046
43	11	rs417434597	12697702	1	1.5548	0.6387	0.7389	1.2691	6.0037
43	11	rs409136370	12832308	1	1.5175	0.9399	1.0999	1.0888	6.9725
43	11	rs407351364	12967470	1	1.99	1.3485	1.3252	1.1354	6.1502
43	11	rs425999739	13799241	1	2.4112	1.1853	1.9529	5.8448	5.3973
43	11	rs419743127	14226140	1	3.6307	1.6792	2.9235	4.0642	6.0931
43	11	rs407226895	14238878	1	2.8567	1.4659	2.6067	2.1379	5.7184
44	11	rs419650688	43101322	1	2.7067	1.117	1.4753	5.9364	5.4281
44	11	rs425757022	43661792	1	1.249	0.7211	0.6318	7.1267	3.585
44	11	rs411848585	43792005	1	1.1143	1.0977	0.4628	6.0858	1.6641
44	11	rs429090223	43836992	1	0.7628	0.6572	0.4564	5.9356	3.9838
44	11	rs405173403	43880974	1	0.6693	0.7707	0.441	5.7399	3.9704
44	11	rs402812105	44004339	1	2.3345	1.5784	0.9725	5.3095	5.7894
44	11	rs422774969	44045760	1	2.5429	1.7282	1.3318	4.5716	6.247
44	11	rs416788244	44103637	2	3.1589	2.2382	1.5991	7.7377	6.3342
44	11	rs405600450	44165691	2	2.6352	1.7945	1.2666	7.4754	6.0993
44	11	rs416838439	44175541	1	2.3779	1.4669	1.1225	7.2885	5.5161
44	11	rs418319320	45065239	1	0.9234	0.2393	0.0578	4.0138	7.6383
44	11	rs428843538	45167495	1	1.1216	0.3123	0.1839	3.9785	5.9818
44	11	rs400199910	45248748	1	1.4518	0.6685	0.2391	4.6089	8.063
44	11	rs409702479	45291848	1	2.325	1.2459	1.1072	3.7929	6.4252
44	11	rs412865685	45917381	1	0.7923	0.782	0.1121	2.4762	6.2493
44	11	rs427600702	46681997	1	3.185	2.3773	1.5089	3.9721	5.9957
44	11	rs398531575	48738053	1	6.2017	4.7209	4.4488	3.5634	1.6752
44	11	rs409833228	48750495	1	5.9967	4.6668	4.4679	4.7951	1.7775
44	11	rs419207947	50737967	1	3.0677	2.8267	2.0465	4.5451	6.0599
44	11	rs401430606	50789864	1	2.5671	1.6044	1.6435	5.9428	3.8231
44	11	rs419769725	51421312	1	2.9114	4.0291	2.6987	6.8217	2.4256
44	11	rs407516608	51493767	1	2.6635	3.669	1.7667	7.4331	4.1907
44	11	rs408577740	51527500	1	2.1265	3.0867	1.6363	6.9114	4.1114
44	11	rs403066959	51592245	1	2.0357	2.3479	1.2101	7.0813	4.2111
44	11	rs401562002	52526993	2	5.857	5.9051	4.1859	5.6197	4.1565
44	11	rs426142312	52562606	3	6.2705	6.3876	4.3772	6.4278	4.5519
44	11	rs423202689	52588121	3	6.188	6.1844	4.3463	6.1009	4.767
44	11	rs410902560	52650683	3	6.496	6.2146	4.588	6.0925	4.8232
44	11	rs399746728	52698311	2	6.5618	6.6134	4.7972	5.1902	5.5601
44	11	rs415839699	52745660	2	6.6183	6.8935	5.2062	4.4661	4.633
44	11	rs406512129	52815141	1	6.4051	5.5952	4.7956	4.5367	4.5046
44	11	rs413404823	52877554	2	7.6507	6.9765	5.2139	4.4346	5.0087
44	11	rs419440659	52912010	3	7.8933	7.3886	5.908	4.6001	4.0688
44	11	rs424525984	53068380	3	8.2281	6.6107	5.7483	3.4187	3.111
44	11	rs417779577	53164017	1	6.3667	5.274	4.7296	3.5403	3.0373
44	11	rs418150088	53171514	1	6.2538	5.1318	4.6033	3.2122	2.8978
44	11	rs423613366	53240539	1	6.2733	5.08	4.0241	3.1104	3.3714
44	11	rs425690082	53271946	1	5.5135	5.9073	3.9265	3.304	2.1458
44	11	rs404377959	53291635	2	6.6756	6.6683	4.4629	3.192	2.6055
44	11	rs415743378	53344937	3	8.535	8.9696	6.3936	3.3954	2.1052
44	11	rs408244044	53369917	1	5.4669	5.9405	4.6124	3.4424	1.1661
44	11	rs401191533	53499693	1	5.5232	6.1272	4.5966	5.1172	1.9155
44	11	rs429557674	53560786	2	6.089	6.2382	5.0764	4.3243	2.1985
44	11	rs402142248	53614654	1	5.7195	5.3852	4.5649	4.743	3.4241
44	11	rs416712566	53846556	1	6.1876	5.6388	5.6886	2.015	2.2506
44	11	rs416843714	53955667	3	6.9791	6.1779	6.6136	1.3957	1.3621
44	11	rs426826785	54063367	3	8.7931	6.0718	7.3693	3.7026	2.4215
44	11	rs405370641	54075956	1	5.7826	4.9998	5.5725	2.3737	1.6321
44	11	rs416988945	54093543	3	8.5114	6.3778	7.574	3.4963	1.5344
44	11	rs413759290	54392908	1	6.0264	5.3291	5.0306	5.1427	0.5806
44	11	rs407468867	54447900	2	6.2822	5.7148	5.2067	5.6807	0.7898
44	11	rs425443632	54495246	2	6.0343	5.2852	4.9722	6.7567	1.0779
44	11	rs400791213	54500658	2	6.3087	5.1253	5.418	7.0433	0.83
44	11	rs421715384	54561664	2	5.8274	4.7094	5.4736	6.8077	0.4654
44	11	rs400038476	54570562	2	5.9424	4.8384	5.5764	6.662	0.4901
44	11	rs429225673	54626180	4	9.4657	8.1396	7.7834	5.8267	1.1615
44	11	rs408015082	54699780	4	10.4811	9.1906	8.8099	6.1152	1.5029
44	11	rs400596271	54780170	4	10.3513	8.4222	8.3553	6.6272	1.7316
44	11	rs423640220	54828450	4	11.0431	9.0889	8.8673	6.9751	1.9038
44	11	rs401646424	54847683	4	9.0586	8.1767	7.5185	6.5103	2.292
44	11	rs410387229	54878563	4	9.187	8.261	7.4392	6.3671	2.2858
44	11	rs162145070	55020855	3	8.04	7.2507	6.7852	4.9162	1.4193
44	11	rs413035408	55117027	4	8.6368	7.6942	7.4772	5.742	1.3611
44	11	rs421786017	55176922	4	8.4867	6.8129	6.7534	6.578	2.1033
44	11	rs420264542	55323325	4	9.7439	7.988	8.5214	6.2167	1.721
44	11	rs422756734	55360522	4	8.3973	7.0388	7.4518	6.9499	2.3353
44	11	rs399046940	55375975	4	9.9618	7.7769	8.7525	7.2711	1.7534
44	11	rs425369179	55434325	4	11.6182	9.23	10.6538	7.6547	1.5449
44	11	rs404110123	55556188	4	9.5975	7.5791	9.0797	7.5125	1.7488
44	11	rs410888571	55566530	4	8.6265	6.7595	8.2585	8.1016	2.2403
44	11	rs426217080	55607925	4	10.7269	8.566	10.0336	7.7231	2.1138
44	11	rs401212739	55641741	4	8.1106	6.1986	8.0536	7.2949	2.2832
44	11	rs422931842	55695412	4	9.6433	8.0934	8.7712	7.1346	1.8128
44	11	rs405484724	55818441	4	8.3283	7.2435	7.8975	5.9507	0.9532
44	11	rs421166786	55985173	2	6.1381	4.9775	5.8779	4.5777	0.6832
44	11	rs417751302	56164518	3	6.6395	5.7293	6.7306	4.4032	0.5445
44	11	rs417083698	56567518	2	6.5248	5.4732	5.8708	3.0411	0.6841
44	11	rs399033348	56667026	3	7.8825	6.9498	6.6382	3.3664	2.4888
44	11	rs417044183	56810944	1	6.0183	5.1239	5.5626	2.7698	1.0573
44	11	rs399242942	56986076	3	8.0565	7.2368	6.6915	2.8672	2.0939
44	11	rs402604842	57094988	2	7.4986	5.7573	5.1156	3.3395	2.8599
44	11	rs418126332	57121114	3	8.2165	7.4734	6.6934	3.45	2.461
44	11	rs412538820	57211346	1	5.9368	5.0466	4.997	3.1564	2.5759
44	11	rs421640194	58113631	1	5.5652	5.7272	4.2298	3.9417	2.6629
44	11	rs399955970	58157895	1	5.6337	5.8563	4.4255	3.6454	3.5375
44	11	rs427151002	59253168	2	6.9451	5.3729	5.8132	2.2676	4.0287
44	11	rs409992249	59263883	1	6.8724	5.6825	5.6744	2.0946	3.1207
44	11	rs421238853	59274002	1	6.865	5.2702	5.677	1.3645	4.1454
44	11	rs428747153	59290997	2	6.7808	5.3611	5.8248	2.1877	2.9949
44	11	rs400066393	59373888	2	7.037	5.684	6.0702	2.0204	2.0531
44	11	rs407250172	59413004	3	7.9575	6.2645	6.6116	1.6281	2.7654
44	11	rs411821796	59460295	3	8.2168	7.0794	7.5068	2.0513	2.046
44	11	rs422442343	59478119	3	7.8524	6.3675	6.7623	2.4931	2.3881
44	11	rs401017945	59519053	3	7.6912	6.6442	6.8339	1.579	1.7067
44	11	rs412600327	59527270	3	7.1423	5.8382	6.3213	1.4022	1.86
44	11	rs424026434	59598802	3	7.7606	6.3619	6.1735	1.9477	2.899
44	11	rs413491072	59684058	3	7.359	6.4482	5.8873	1.721	3.5025
44	11	rs428282670	59827561	1	6.7469	5.5074	5.0621	2.249	2.0402
44	11	rs424821522	59867105	1	6.3951	4.5251	4.0947	2.6447	3.0453
44	11	rs403642894	59917651	2	7.4291	6.0388	5.4912	3.6048	3.0941
44	11	rs426057803	60020459	1	6.1251	5.0526	4.9364	3.0446	1.656
44	11	rs413261443	60162837	2	6.2917	5.9559	5.3451	2.7781	1.8404
44	11	rs409012876	60210321	2	6.216	5.9132	4.8761	2.8764	1.6711
44	11	rs416156131	60267104	1	5.9792	5.5764	4.958	2.6185	2.5691
45	12	rs423006875	13905768	1	3.925	5.9023	2.9183	0.5294	1.3912
46	12	rs404434178	21982661	1	1.2321	0.8214	0.6063	6.0886	4.2217
46	12	rs402423211	33818646	1	1.4358	1.5923	2.0236	5.9682	2.7397
47	12	rs162066881	51341589	1	2.3056	1.3508	0.9713	1.9992	6.0642
47	12	rs423764070	51386700	1	2.3762	0.9518	0.7691	3.7207	6.2221
47	12	rs427548470	55742010	1	1.7481	0.2481	0.4032	3.9929	6.6071
47	12	rs401846421	55910107	1	2.8295	1.1609	1.4975	2.7284	5.7805
47	12	rs409550293	55993660	1	2.593	1.3646	1.427	1.9743	6.0357
47	12	rs420014259	56229480	1	2.0721	1.0057	1.2575	2.2043	5.7581
47	12	rs422987960	56261638	1	3.4316	1.5586	1.6528	2.5734	6.8841
47	12	rs412784182	56381408	1	3.7198	1.3811	2.235	3.9975	6.1173
47	12	rs424204576	56403007	1	4.3514	1.8982	2.6499	3.8199	6.776
47	12	rs402949089	56421674	1	3.3368	1.4489	1.981	3.6862	6.3094
47	12	rs400463586	57188172	1	3.3625	0.5766	1.4809	4.961	6.1206
47	12	rs401648846	57230526	1	4.0036	0.613	1.4742	4.6771	6.7653
47	12	rs412690523	57274919	1	3.9314	0.949	2.0633	5.388	6.3837
47	12	rs398797304	57325431	1	4.3631	0.9311	2.2378	5.5177	7.5346
47	12	rs414572285	57344542	1	4.3227	1.1532	2.1679	5.1205	7.0108
47	12	rs425288595	57642083	2	6.3966	2.4752	3.3792	4.5807	5.8698
47	12	rs403749277	57722643	1	5.3698	2.3399	2.844	4.0164	5.7505
47	12	rs410960623	57758028	1	6.1246	2.8735	3.4115	3.3699	4.172
47	12	rs411824487	58604160	1	6.2325	3.9934	4.6118	3.4455	4.7398
47	12	rs421285147	58917556	2	6.4758	2.9233	4.2334	4.1869	5.7587
47	12	rs410913618	59124752	1	3.4336	1.1675	2.2257	3.6631	6.2366
47	12	rs426462375	59150527	1	3.9365	1.7924	2.6759	3.8195	6.7807
47	12	rs405220677	59203101	1	1.5553	0.7879	0.9556	3.1308	5.8113
47	12	rs412446775	59227030	1	0.6018	0.3077	0.4298	3.2998	5.7758
47	12	rs403910864	64916774	1	3.2587	1.7195	2.9838	3.2909	5.8316
47	12	rs406725729	67868290	1	1.3824	0.9265	1.5127	3.4406	5.7628
47	12	rs404821945	68042536	1	0.8606	0.531	0.8596	4.7281	7.8151
47	12	rs412959665	68092951	1	0.5641	0.273	0.6903	3.7613	7.2103
47	12	rs424432897	68104561	1	0.549	0.248	0.6989	3.9367	6.8505
48	13	rs399659916	36542947	1	0.5574	0.3584	0.6062	4.0499	7.1438
48	13	rs411012150	36634173	1	0.9197	0.3569	0.4471	5.8736	5.1744
48	13	rs420807996	41171124	1	0.7257	0.1933	0.2053	1.356	7.1642
48	13	rs404126093	41251570	1	1.4134	0.5983	0.3443	1.2419	6.2767
48	13	rs405796711	43801016	1	1.5406	1.8164	2.0148	1.0017	5.9068
48	13	rs418266797	44207925	1	1.3498	1.0832	0.9243	1.4257	5.7901
48	13	rs407876293	44319256	1	1.5487	1.2249	1.0856	1.1516	7.1062
48	13	rs402641374	44325771	1	1.2241	1.2951	1.0469	1.3238	5.7808
48	13	rs401760955	44416556	1	1.5852	1.7889	1.0761	1.2407	5.9054
48	13	rs428337265	44452880	1	1.1543	1.2294	0.5516	1.8513	7.3237
48	13	rs409262460	44485511	1	1.6655	1.2571	0.9992	1.1464	6.4553
48	13	rs401708823	44540928	1	2.5087	3.1597	2.1068	1.7621	6.7736
48	13	rs422639102	44673434	1	2.0296	1.6905	0.8709	1.8583	7.2629
48	13	rs411524173	45107038	1	2.2772	1.9682	1.606	2.4389	5.7595
48	13	rs409022285	45197190	1	3.0161	2.8749	2.0242	2.9337	7.0002
[truncated: 566 more rows]
